# Supplementary material for: 2-(4-Fluoro­phen­yl)-1-(3-meth­oxy­phen­yl)-4,5-dimethyl-1H-imidazole
Source: Acta Crystallogr Sect E Struct Rep Online. 2013 Dec 4;70(Pt 1):o14. doi: 10.1107/S1600536813032492 (PMC3914064; doi:10.1107/S1600536813032492)
Supplement: Supplementary file 1 [file e-70-00o14-sup1.cif]

##############################################################################
#                                                                            #
# This CIF contains the data in a paper accepted for publication in          #
# Acta Crystallographica Section E. It conforms to the requirements of       #
# Notes for Authors for Acta Crystallographica Section E, and has been       #
# peer reviewed under the auspices of the IUCr Commission on Journals.       #
#                                                                            #
# Full details of the Crystallographic Information File format               #
# are given in the paper "The Crystallographic Information File (CIF):       #
# a New Standard Archive File for Crystallography" by S. R. Hall, F. H.      #
# Allen and I. D. Brown [Acta Cryst. (1991), A47, 655-685].                  #
#                                                                            #
# The current version of the core CIF dictionary is obtainable from          #
# ftp://ftp.iucr.org/pub/cif_core.dic.                                       #
#                                                                            #
# Software is freely available for graphical display of the structure(s)     #
# in this CIF. For information consult the CIF software page                 #
# http://www.iucr.org/resources/cif/software.                                #
#                                                                            #
# This file may be used for bona fide research purposes within the           #
# scientific community so long as proper attribution is given to the journal # 
# article from which it was obtained.                                        #
#                                                                            #
##############################################################################
data_I
_audit_creation_method     SHELXL-97
_database_code_depnum_ccdc_archive     'CCDC 974443'
_chemical_name_systematic
;
2-(4-Fluorophenyl)-1-(3-methoxyphenyl)-4,5-dimethyl-1<i>H</i>-imidazole
;
_chemical_name_common     ?
_chemical_formula_moiety     'C18 H17 F N2 O'
_chemical_formula_sum     'C18 H17 F N2 O'
_chemical_formula_iupac     'C18 H17 F N2 O'
_chemical_formula_weight     296.34
_chemical_melting_point     ?
_symmetry_cell_setting     triclinic
_symmetry_space_group_name_H-M     'P -1'
_symmetry_space_group_name_Hall     '-P 1'
loop_
    _symmetry_equiv_pos_as_xyz
    'x, y, z'
    '-x, -y, -z'
_cell_length_a     8.1196(5)
_cell_length_b     9.6014(6)
_cell_length_c     10.6116(6)
_cell_angle_alpha     106.818(3)
_cell_angle_beta     92.059(3)
_cell_angle_gamma     96.114(3)
_cell_volume     785.45(8)
_cell_formula_units_Z     2
_cell_measurement_reflns_used     3597
_cell_measurement_theta_min     2.52
_cell_measurement_theta_max     30.28
_cell_measurement_temperature     293(2)
_exptl_crystal_description     block
_exptl_crystal_colour     colourless
_exptl_crystal_size_max     0.30
_exptl_crystal_size_mid     0.30
_exptl_crystal_size_min     0.25
_exptl_crystal_density_diffrn     1.253
_exptl_crystal_density_meas     ?
_exptl_crystal_density_method     'not measured'
_exptl_crystal_F_000     312
_exptl_absorpt_coefficient_mu     0.087
_exptl_absorpt_correction_type     multi-scan
_exptl_absorpt_process_details     '(SADABS; Bruker, 2004)'
_exptl_absorpt_correction_T_min     0.9744
_exptl_absorpt_correction_T_max     0.9786
_exptl_special_details     ?
_diffrn_ambient_temperature     293(2)
_diffrn_radiation_type     MoK\a
_diffrn_radiation_wavelength     0.71073
_diffrn_radiation_source     'fine-focus sealed tube'
_diffrn_radiation_monochromator     graphite
_diffrn_measurement_device_type     'Bruker Kappa APEXII CCD'
_diffrn_measurement_method     '\w and \f scan'
_diffrn_detector_area_resol_mean     ?
_diffrn_reflns_number     15949
_diffrn_reflns_av_R_equivalents     0.0305
_diffrn_reflns_av_sigmaI/netI     0.0228
_diffrn_reflns_theta_min     2.23
_diffrn_reflns_theta_max     27.50
_diffrn_reflns_theta_full     27.50
_diffrn_measured_fraction_theta_max     0.995
_diffrn_measured_fraction_theta_full     0.995
_diffrn_reflns_limit_h_min     -10
_diffrn_reflns_limit_h_max     10
_diffrn_reflns_limit_k_min     -12
_diffrn_reflns_limit_k_max     12
_diffrn_reflns_limit_l_min     -13
_diffrn_reflns_limit_l_max     13
_diffrn_standards_number     ?
_diffrn_standards_interval_count     ?
_diffrn_standards_interval_time     ?
_diffrn_standards_decay_%     ?
_refine_special_details
;
Refinement of <i>F</i>^2^ against ALL reflections. The weighted <i>R</i>-factor
<i>wR</i> and goodness of fit <i>S</i> are based on <i>F</i>^2^, conventional
<i>R</i>-factors <i>R</i> are based on <i>F</i>, with <i>F</i> set to zero for
negative <i>F</i>^2^. The threshold expression of <i>F</i>^2^ >
\s(<i>F</i>^2^) is used only for calculating <i>R</i>-factors(gt) <i>etc</i>.
and is not relevant to the choice of reflections for refinement.
<i>R</i>-factors based on <i>F</i>^2^ are statistically about twice as large
as those based on <i>F</i>, and <i>R</i>-factors based on ALL data will be
even larger.
;
_reflns_number_total     3597
_reflns_number_gt     2477
_reflns_threshold_expression     I>2\s(I)
_refine_ls_structure_factor_coef     Fsqd
_refine_ls_matrix_type     full
_refine_ls_R_factor_all     0.0709
_refine_ls_R_factor_gt     0.0473
_refine_ls_wR_factor_gt     0.1283
_refine_ls_wR_factor_ref     0.1480
_refine_ls_goodness_of_fit_ref     1.029
_refine_ls_restrained_S_all     1.029
_refine_ls_number_reflns     3597
_refine_ls_number_parameters     202
_refine_ls_number_restraints     0
_refine_ls_hydrogen_treatment     constr
_refine_ls_weighting_scheme     calc
_refine_ls_weighting_details
         'calc w=1/[\s^2^(Fo^2^)+(0.0689P)^2^+0.1414P] where P=(Fo^2^+2Fc^2^)/3'
_atom_sites_solution_hydrogens     geom
_atom_sites_solution_primary     direct
_atom_sites_solution_secondary     difmap
_refine_ls_shift/su_max     0.001
_refine_ls_shift/su_mean     0.000
_refine_diff_density_max     0.203
_refine_diff_density_min     -0.220
_refine_ls_extinction_method     none
_refine_ls_extinction_coef     ?
loop_
    _atom_type_symbol
    _atom_type_description
    _atom_type_scat_dispersion_real
    _atom_type_scat_dispersion_imag
    _atom_type_scat_source
    'C' 'C' 0.0033 0.0016
                         'International Tables Vol C Tables 4.2.6.8 and 6.1.1.4'
    'H' 'H' 0.0000 0.0000
                         'International Tables Vol C Tables 4.2.6.8 and 6.1.1.4'
    'N' 'N' 0.0061 0.0033
                         'International Tables Vol C Tables 4.2.6.8 and 6.1.1.4'
    'O' 'O' 0.0106 0.0060
                         'International Tables Vol C Tables 4.2.6.8 and 6.1.1.4'
    'F' 'F' 0.0171 0.0103
                         'International Tables Vol C Tables 4.2.6.8 and 6.1.1.4'
_computing_data_collection     'APEX2 (Bruker, 2004)'
_computing_cell_refinement     'APEX2 and SAINT (Bruker, 2004)'
_computing_data_reduction     'SAINT and XPREP (Bruker, 2004)'
_computing_structure_solution     'SIR92 (Altomare <i>et al.</i>, 1993)'
_computing_structure_refinement     'SHELXL97 (Sheldrick, 2008)'
_computing_molecular_graphics     'ORTEP-3 for Windows (Farrugia, 2012)'
_computing_publication_material     'PLATON (Spek, 2009)'
loop_
    _atom_site_type_symbol
    _atom_site_label
    _atom_site_fract_x
    _atom_site_fract_y
    _atom_site_fract_z
    _atom_site_U_iso_or_equiv
    _atom_site_adp_type
    _atom_site_calc_flag
    _atom_site_refinement_flags
    _atom_site_occupancy
    _atom_site_symmetry_multiplicity
    _atom_site_disorder_assembly
    _atom_site_disorder_group
    C C1 0.2524(2) 0.71718(19) 0.06251(16) 0.0606(4) Uani d . 1 1 . .
    C C2 0.2395(3) 0.8699(2) 0.0606(2) 0.0941(7) Uani d . 1 1 . .
    H H2A 0.2741 0.9366 0.1462 0.141 Uiso calc R 1 1 . .
    H H2B 0.1265 0.8791 0.0378 0.141 Uiso calc R 1 1 . .
    H H2C 0.3096 0.8927 -0.0035 0.141 Uiso calc R 1 1 . .
    C C3 0.2938(2) 0.66931(18) 0.16587(15) 0.0574(4) Uani d . 1 1 . .
    C C4 0.3379(3) 0.7478(2) 0.30717(17) 0.0771(5) Uani d . 1 1 . .
    H H4A 0.3221 0.8491 0.3241 0.116 Uiso calc R 1 1 . .
    H H4B 0.4521 0.7407 0.3284 0.116 Uiso calc R 1 1 . .
    H H4C 0.2683 0.7046 0.3605 0.116 Uiso calc R 1 1 . .
    C C5 0.29393(19) 0.41950(17) 0.19342(14) 0.0504(4) Uani d . 1 1 . .
    C C6 0.1516(2) 0.33657(19) 0.20825(17) 0.0597(4) Uani d . 1 1 . .
    H H6 0.0503 0.3431 0.1679 0.072 Uiso calc R 1 1 . .
    C C7 0.1631(2) 0.2430(2) 0.2848(2) 0.0709(5) Uani d . 1 1 . .
    H H7 0.0683 0.1851 0.2952 0.085 Uiso calc R 1 1 . .
    C C8 0.3106(3) 0.2339(2) 0.34526(19) 0.0705(5) Uani d . 1 1 . .
    H H8 0.3157 0.1707 0.3968 0.085 Uiso calc R 1 1 . .
    C C9 0.4529(2) 0.3186(2) 0.33012(15) 0.0609(4) Uani d . 1 1 . .
    C C10 0.4455(2) 0.41192(18) 0.25281(14) 0.0551(4) Uani d . 1 1 . .
    H H10 0.5408 0.4684 0.2410 0.066 Uiso calc R 1 1 . .
    C C11 0.7407(3) 0.3921(3) 0.3874(2) 0.0872(6) Uani d . 1 1 . .
    H H11A 0.7659 0.3754 0.2969 0.131 Uiso calc R 1 1 . .
    H H11B 0.8308 0.3691 0.4358 0.131 Uiso calc R 1 1 . .
    H H11C 0.7252 0.4931 0.4250 0.131 Uiso calc R 1 1 . .
    C C12 0.23901(18) 0.48287(17) -0.01663(14) 0.0504(4) Uani d . 1 1 . .
    C C13 0.22060(19) 0.33656(18) -0.11246(14) 0.0526(4) Uani d . 1 1 . .
    C C14 0.1224(2) 0.3145(2) -0.22791(17) 0.0648(5) Uani d . 1 1 . .
    H H14 0.0651 0.3896 -0.2386 0.078 Uiso calc R 1 1 . .
    C C15 0.1082(3) 0.1840(2) -0.32662(19) 0.0757(5) Uani d . 1 1 . .
    H H15 0.0429 0.1705 -0.4041 0.091 Uiso calc R 1 1 . .
    C C16 0.1914(3) 0.0748(2) -0.30879(19) 0.0712(5) Uani d . 1 1 . .
    C C17 0.2885(3) 0.0901(2) -0.1976(2) 0.0758(5) Uani d . 1 1 . .
    H H17 0.3439 0.0135 -0.1880 0.091 Uiso calc R 1 1 . .
    C C18 0.3031(2) 0.2221(2) -0.09918(17) 0.0662(5) Uani d . 1 1 . .
    H H18 0.3696 0.2344 -0.0226 0.079 Uiso calc R 1 1 . .
    N N1 0.21906(17) 0.60175(15) -0.05036(12) 0.0574(4) Uani d . 1 1 . .
    N N2 0.28515(16) 0.51797(14) 0.11500(12) 0.0509(3) Uani d . 1 1 . .
    O O1 0.59387(18) 0.30194(18) 0.39395(14) 0.0866(4) Uani d . 1 1 . .
    F F2 0.17789(18) -0.05430(14) -0.40697(13) 0.1043(4) Uani d . 1 1 . .
loop_
    _atom_site_aniso_label
    _atom_site_aniso_U_11
    _atom_site_aniso_U_22
    _atom_site_aniso_U_33
    _atom_site_aniso_U_12
    _atom_site_aniso_U_13
    _atom_site_aniso_U_23
    C1 0.0682(11) 0.0603(10) 0.0551(9) 0.0035(8) 0.0008(7) 0.0217(8)
    C2 0.138(2) 0.0661(12) 0.0821(14) 0.0073(12) -0.0133(13) 0.0318(11)
    C3 0.0622(10) 0.0604(10) 0.0495(8) 0.0004(7) 0.0018(7) 0.0189(7)
    C4 0.1045(15) 0.0707(12) 0.0521(10) 0.0007(10) -0.0037(9) 0.0166(9)
    C5 0.0560(9) 0.0580(9) 0.0406(7) 0.0081(7) 0.0066(6) 0.0193(7)
    C6 0.0564(9) 0.0641(10) 0.0604(9) 0.0043(7) 0.0071(7) 0.0220(8)
    C7 0.0715(12) 0.0672(11) 0.0807(12) -0.0006(9) 0.0158(9) 0.0342(10)
    C8 0.0898(14) 0.0664(11) 0.0691(11) 0.0158(10) 0.0175(10) 0.0377(9)
    C9 0.0691(11) 0.0733(11) 0.0482(8) 0.0194(9) 0.0073(7) 0.0260(8)
    C10 0.0549(9) 0.0699(10) 0.0460(8) 0.0071(7) 0.0062(6) 0.0255(7)
    C11 0.0686(13) 0.1295(19) 0.0757(13) 0.0226(12) -0.0032(10) 0.0468(13)
    C12 0.0480(8) 0.0630(9) 0.0450(8) 0.0069(7) 0.0037(6) 0.0230(7)
    C13 0.0505(8) 0.0642(10) 0.0463(8) 0.0052(7) 0.0073(6) 0.0215(7)
    C14 0.0676(11) 0.0681(11) 0.0582(10) 0.0073(8) -0.0056(8) 0.0196(8)
    C15 0.0791(13) 0.0805(13) 0.0592(11) 0.0014(10) -0.0100(9) 0.0122(10)
    C16 0.0795(13) 0.0648(11) 0.0614(11) 0.0019(9) 0.0099(9) 0.0081(9)
    C17 0.0929(14) 0.0700(12) 0.0691(12) 0.0250(10) 0.0141(10) 0.0212(10)
    C18 0.0733(11) 0.0773(12) 0.0516(9) 0.0212(9) 0.0039(8) 0.0205(9)
    N1 0.0623(8) 0.0642(8) 0.0497(7) 0.0067(6) 0.0007(6) 0.0241(7)
    N2 0.0523(7) 0.0595(8) 0.0446(6) 0.0049(6) 0.0026(5) 0.0222(6)
    O1 0.0781(9) 0.1210(12) 0.0843(9) 0.0234(8) -0.0001(7) 0.0640(9)
    F2 0.1274(11) 0.0784(8) 0.0861(9) 0.0117(7) 0.0010(7) -0.0073(7)
_geom_special_details
;
All e.s.d.'s (except the e.s.d. in the dihedral angle between two l.s. planes)
are estimated using the full covariance matrix. The cell e.s.d.'s are taken
into account individually in the estimation of e.s.d.'s in distances, angles
and torsion angles; correlations between e.s.d.'s in cell parameters are only
used when they are defined by crystal symmetry. An approximate (isotropic)
treatment of cell e.s.d.'s is used for estimating e.s.d.'s involving l.s.
planes.
;
loop_
    _geom_bond_atom_site_label_1
    _geom_bond_atom_site_label_2
    _geom_bond_site_symmetry_2
    _geom_bond_distance
    _geom_bond_publ_flag
    C1 C3 . 1.351(2) ?
    C1 N1 . 1.371(2) ?
    C1 C2 . 1.488(3) ?
    C2 H2A . 0.9600 ?
    C2 H2B . 0.9600 ?
    C2 H2C . 0.9600 ?
    C3 N2 . 1.389(2) ?
    C3 C4 . 1.481(2) ?
    C4 H4A . 0.9600 ?
    C4 H4B . 0.9600 ?
    C4 H4C . 0.9600 ?
    C5 C6 . 1.372(2) ?
    C5 C10 . 1.381(2) ?
    C5 N2 . 1.4342(18) ?
    C6 C7 . 1.382(2) ?
    C6 H6 . 0.9300 ?
    C7 C8 . 1.361(3) ?
    C7 H7 . 0.9300 ?
    C8 C9 . 1.382(3) ?
    C8 H8 . 0.9300 ?
    C9 O1 . 1.357(2) ?
    C9 C10 . 1.383(2) ?
    C10 H10 . 0.9300 ?
    C11 O1 . 1.413(3) ?
    C11 H11A . 0.9600 ?
    C11 H11B . 0.9600 ?
    C11 H11C . 0.9600 ?
    C12 N1 . 1.3149(19) ?
    C12 N2 . 1.3667(18) ?
    C12 C13 . 1.465(2) ?
    C13 C18 . 1.384(2) ?
    C13 C14 . 1.388(2) ?
    C14 C15 . 1.372(3) ?
    C14 H14 . 0.9300 ?
    C15 C16 . 1.360(3) ?
    C15 H15 . 0.9300 ?
    C16 C17 . 1.357(3) ?
    C16 F2 . 1.360(2) ?
    C17 C18 . 1.380(3) ?
    C17 H17 . 0.9300 ?
    C18 H18 . 0.9300 ?
loop_
    _geom_angle_atom_site_label_1
    _geom_angle_atom_site_label_2
    _geom_angle_atom_site_label_3
    _geom_angle_site_symmetry_1
    _geom_angle_site_symmetry_3
    _geom_angle
    _geom_angle_publ_flag
    C3 C1 N1 . . 110.58(15) ?
    C3 C1 C2 . . 128.58(17) ?
    N1 C1 C2 . . 120.83(15) ?
    C1 C2 H2A . . 109.5 ?
    C1 C2 H2B . . 109.5 ?
    H2A C2 H2B . . 109.5 ?
    C1 C2 H2C . . 109.5 ?
    H2A C2 H2C . . 109.5 ?
    H2B C2 H2C . . 109.5 ?
    C1 C3 N2 . . 105.43(14) ?
    C1 C3 C4 . . 131.90(17) ?
    N2 C3 C4 . . 122.66(14) ?
    C3 C4 H4A . . 109.5 ?
    C3 C4 H4B . . 109.5 ?
    H4A C4 H4B . . 109.5 ?
    C3 C4 H4C . . 109.5 ?
    H4A C4 H4C . . 109.5 ?
    H4B C4 H4C . . 109.5 ?
    C6 C5 C10 . . 121.91(14) ?
    C6 C5 N2 . . 119.19(14) ?
    C10 C5 N2 . . 118.89(14) ?
    C5 C6 C7 . . 118.12(16) ?
    C5 C6 H6 . . 120.9 ?
    C7 C6 H6 . . 120.9 ?
    C8 C7 C6 . . 121.27(17) ?
    C8 C7 H7 . . 119.4 ?
    C6 C7 H7 . . 119.4 ?
    C7 C8 C9 . . 120.05(16) ?
    C7 C8 H8 . . 120.0 ?
    C9 C8 H8 . . 120.0 ?
    O1 C9 C8 . . 115.78(15) ?
    O1 C9 C10 . . 124.26(16) ?
    C8 C9 C10 . . 119.96(16) ?
    C5 C10 C9 . . 118.68(15) ?
    C5 C10 H10 . . 120.7 ?
    C9 C10 H10 . . 120.7 ?
    O1 C11 H11A . . 109.5 ?
    O1 C11 H11B . . 109.5 ?
    H11A C11 H11B . . 109.5 ?
    O1 C11 H11C . . 109.5 ?
    H11A C11 H11C . . 109.5 ?
    H11B C11 H11C . . 109.5 ?
    N1 C12 N2 . . 110.49(14) ?
    N1 C12 C13 . . 122.62(13) ?
    N2 C12 C13 . . 126.82(13) ?
    C18 C13 C14 . . 117.93(16) ?
    C18 C13 C12 . . 124.26(14) ?
    C14 C13 C12 . . 117.67(14) ?
    C15 C14 C13 . . 121.29(17) ?
    C15 C14 H14 . . 119.4 ?
    C13 C14 H14 . . 119.4 ?
    C16 C15 C14 . . 118.56(17) ?
    C16 C15 H15 . . 120.7 ?
    C14 C15 H15 . . 120.7 ?
    C17 C16 C15 . . 122.62(18) ?
    C17 C16 F2 . . 118.87(18) ?
    C15 C16 F2 . . 118.51(18) ?
    C16 C17 C18 . . 118.46(18) ?
    C16 C17 H17 . . 120.8 ?
    C18 C17 H17 . . 120.8 ?
    C17 C18 C13 . . 121.13(17) ?
    C17 C18 H18 . . 119.4 ?
    C13 C18 H18 . . 119.4 ?
    C12 N1 C1 . . 106.37(13) ?
    C12 N2 C3 . . 107.12(12) ?
    C12 N2 C5 . . 127.45(13) ?
    C3 N2 C5 . . 124.53(12) ?
    C9 O1 C11 . . 117.83(14) ?
loop_
    _geom_torsion_atom_site_label_1
    _geom_torsion_atom_site_label_2
    _geom_torsion_atom_site_label_3
    _geom_torsion_atom_site_label_4
    _geom_torsion_site_symmetry_1
    _geom_torsion_site_symmetry_2
    _geom_torsion_site_symmetry_3
    _geom_torsion_site_symmetry_4
    _geom_torsion
    _geom_torsion_publ_flag
    N1 C1 C3 N2 . . . . -0.23(19) ?
    C2 C1 C3 N2 . . . . 179.2(2) ?
    N1 C1 C3 C4 . . . . -179.06(18) ?
    C2 C1 C3 C4 . . . . 0.4(4) ?
    C10 C5 C6 C7 . . . . -0.3(2) ?
    N2 C5 C6 C7 . . . . -179.69(15) ?
    C5 C6 C7 C8 . . . . 0.7(3) ?
    C6 C7 C8 C9 . . . . -0.4(3) ?
    C7 C8 C9 O1 . . . . -179.92(17) ?
    C7 C8 C9 C10 . . . . -0.4(3) ?
    C6 C5 C10 C9 . . . . -0.5(2) ?
    N2 C5 C10 C9 . . . . 178.94(14) ?
    O1 C9 C10 C5 . . . . -179.70(15) ?
    C8 C9 C10 C5 . . . . 0.8(2) ?
    N1 C12 C13 C18 . . . . 151.38(16) ?
    N2 C12 C13 C18 . . . . -25.4(2) ?
    N1 C12 C13 C14 . . . . -24.2(2) ?
    N2 C12 C13 C14 . . . . 158.97(15) ?
    C18 C13 C14 C15 . . . . -0.5(3) ?
    C12 C13 C14 C15 . . . . 175.38(16) ?
    C13 C14 C15 C16 . . . . 0.7(3) ?
    C14 C15 C16 C17 . . . . -0.3(3) ?
    C14 C15 C16 F2 . . . . -179.68(17) ?
    C15 C16 C17 C18 . . . . -0.1(3) ?
    F2 C16 C17 C18 . . . . 179.23(17) ?
    C16 C17 C18 C13 . . . . 0.3(3) ?
    C14 C13 C18 C17 . . . . 0.1(3) ?
    C12 C13 C18 C17 . . . . -175.54(16) ?
    N2 C12 N1 C1 . . . . -0.27(17) ?
    C13 C12 N1 C1 . . . . -177.54(14) ?
    C3 C1 N1 C12 . . . . 0.32(19) ?
    C2 C1 N1 C12 . . . . -179.21(18) ?
    N1 C12 N2 C3 . . . . 0.13(17) ?
    C13 C12 N2 C3 . . . . 177.25(14) ?
    N1 C12 N2 C5 . . . . 169.55(14) ?
    C13 C12 N2 C5 . . . . -13.3(2) ?
    C1 C3 N2 C12 . . . . 0.07(17) ?
    C4 C3 N2 C12 . . . . 179.02(16) ?
    C1 C3 N2 C5 . . . . -169.74(15) ?
    C4 C3 N2 C5 . . . . 9.2(2) ?
    C6 C5 N2 C12 . . . . -62.4(2) ?
    C10 C5 N2 C12 . . . . 118.14(17) ?
    C6 C5 N2 C3 . . . . 105.29(18) ?
    C10 C5 N2 C3 . . . . -74.2(2) ?
    C8 C9 O1 C11 . . . . -176.56(17) ?
    C10 C9 O1 C11 . . . . 3.9(3) ?
loop_
    _geom_hbond_atom_site_label_D
    _geom_hbond_atom_site_label_H
    _geom_hbond_atom_site_label_A
    _geom_hbond_site_symmetry_A
    _geom_hbond_distance_DH
    _geom_hbond_distance_HA
    _geom_hbond_distance_DA
    _geom_hbond_angle_DHA
    _geom_hbond_publ_flag
    C15 H15 F2 2_554 0.93 2.55 3.437(2) 159.6 yes
_iucr_refine_instructions_details
;
TITL RIZWANC2 in P-1
CELL  0.71073   8.1196   9.6014  10.6116  106.818   92.059   96.114
ZERR     2.00   0.0005   0.0006   0.0006    0.003    0.003    0.003
LATT   1
SFAC  C    H    N    O    F
UNIT  36   34   4    2    2
MERG   2
FMAP   2
PLAN   25
SIZE     0.25   0.30   0.30
ACTA
OMIT -2 55
BOND  $H
EQIV $1 -X,-Y,-1-Z
HTAB C15 F2_$1
CONF
MPLA C13 C14 C15 C16 C17 C18
MPLA 5 N1 C1 C3 N2 C12
MPLA 6 C5 C6 C7 C8 C9 C10
MPLA C13 C14 C15 C16 C17 C18
L.S.  10
WGHT    0.068900    0.141400
FVAR       0.90164
C1    1    0.252404    0.717176    0.062515    11.00000    0.06822    0.06026 =
         0.05507    0.02169    0.00082    0.00347
C2    1    0.239502    0.869946    0.060577    11.00000    0.13767    0.06613 =
         0.08206    0.03175   -0.01325    0.00733
AFIX 137
H2A   2    0.274115    0.936636    0.146227    11.00000   -1.50000
H2B   2    0.126500    0.879114    0.037801    11.00000   -1.50000
H2C   2    0.309564    0.892677   -0.003548    11.00000   -1.50000
AFIX   0
C3    1    0.293829    0.669306    0.165865    11.00000    0.06218    0.06042 =
         0.04948    0.01891    0.00182    0.00040
C4    1    0.337939    0.747843    0.307166    11.00000    0.10449    0.07069 =
         0.05213    0.01663   -0.00367    0.00071
AFIX 137
H4A   2    0.322087    0.849124    0.324150    11.00000   -1.50000
H4B   2    0.452054    0.740682    0.328411    11.00000   -1.50000
H4C   2    0.268260    0.704615    0.360501    11.00000   -1.50000
AFIX   0
C5    1    0.293927    0.419497    0.193418    11.00000    0.05596    0.05804 =
         0.04059    0.01925    0.00656    0.00810
C6    1    0.151631    0.336570    0.208245    11.00000    0.05641    0.06407 =
         0.06041    0.02196    0.00712    0.00435
AFIX  43
H6    2    0.050335    0.343138    0.167925    11.00000   -1.20000
AFIX   0
C7    1    0.163127    0.242992    0.284816    11.00000    0.07152    0.06719 =
         0.08068    0.03421    0.01579   -0.00063
AFIX  43
H7    2    0.068252    0.185116    0.295228    11.00000   -1.20000
AFIX   0
C8    1    0.310635    0.233929    0.345264    11.00000    0.08976    0.06636 =
         0.06912    0.03771    0.01749    0.01579
AFIX  43
H8    2    0.315692    0.170707    0.396792    11.00000   -1.20000
AFIX   0
C9    1    0.452892    0.318611    0.330121    11.00000    0.06906    0.07332 =
         0.04823    0.02596    0.00730    0.01941
C10   1    0.445528    0.411915    0.252809    11.00000    0.05492    0.06994 =
         0.04601    0.02555    0.00616    0.00709
AFIX  43
H10   2    0.540769    0.468438    0.241040    11.00000   -1.20000
AFIX   0
C11   1    0.740744    0.392125    0.387407    11.00000    0.06856    0.12954 =
         0.07571    0.04685   -0.00316    0.02260
AFIX 137
H11A  2    0.765935    0.375429    0.296918    11.00000   -1.50000
H11B  2    0.830840    0.369058    0.435830    11.00000   -1.50000
H11C  2    0.725220    0.493143    0.425030    11.00000   -1.50000
AFIX   0
C12   1    0.239013    0.482868   -0.016628    11.00000    0.04799    0.06298 =
         0.04498    0.02304    0.00373    0.00692
C13   1    0.220600    0.336564   -0.112458    11.00000    0.05054    0.06416 =
         0.04632    0.02151    0.00729    0.00525
C14   1    0.122402    0.314486   -0.227912    11.00000    0.06758    0.06812 =
         0.05823    0.01964   -0.00564    0.00731
AFIX  43
H14   2    0.065123    0.389645   -0.238586    11.00000   -1.20000
AFIX   0
C15   1    0.108151    0.183964   -0.326623    11.00000    0.07914    0.08050 =
         0.05921    0.01219   -0.01005    0.00143
AFIX  43
H15   2    0.042934    0.170453   -0.404061    11.00000   -1.20000
AFIX   0
C16   1    0.191439    0.074776   -0.308794    11.00000    0.07952    0.06477 =
         0.06143    0.00815    0.00987    0.00188
C17   1    0.288522    0.090134   -0.197639    11.00000    0.09292    0.06999 =
         0.06906    0.02122    0.01410    0.02502
AFIX  43
H17   2    0.343918    0.013483   -0.188044    11.00000   -1.20000
AFIX   0
C18   1    0.303130    0.222141   -0.099177    11.00000    0.07332    0.07728 =
         0.05163    0.02053    0.00386    0.02116
AFIX  43
H18   2    0.369570    0.234413   -0.022593    11.00000   -1.20000
AFIX   0
N1    3    0.219059    0.601752   -0.050360    11.00000    0.06233    0.06421 =
         0.04971    0.02408    0.00065    0.00668
N2    3    0.285149    0.517966    0.114996    11.00000    0.05233    0.05954 =
         0.04458    0.02218    0.00264    0.00493
O1    4    0.593866    0.301939    0.393947    11.00000    0.07809    0.12103 =
         0.08434    0.06405   -0.00012    0.02335
F2    5    0.177889   -0.054296   -0.406968    11.00000    0.12745    0.07840 =
         0.08614   -0.00735    0.00096    0.01169
HKLF 4
REM  RIZWANC2 in P-1
REM R1 =  0.0473 for   2477 Fo > 4sig(Fo)  and  0.0709 for all   3597 data
REM    202 parameters refined using      0 restraints
END
;
data_global
_journal_date_recd_electronic     2013-11-26
_journal_date_accepted     2013-11-29
_journal_name_full     'Acta Crystallographica, Section E'
_journal_year     2014
_journal_volume     70
_journal_issue      1
_journal_page_first     o14
_journal_page_last     o14
_journal_paper_category     QO
_journal_paper_doi     10.1107/S1600536813032492
_journal_coeditor_code     HG5365
_publ_contact_author_name     'Dr R. Hema'
_publ_contact_author_address
;
Department of Physics
K. Ramakrishnan College of Engineering
Samayapuram
Tiruchirappalli 621 112
India
;
_publ_contact_author_email     raghema2000@yahoo.co.in
_publ_contact_author_fax     '+91 0431 2670599'
_publ_contact_author_phone     '(0091) 431 2670699'
_publ_section_title
;
2-(4-Fluorophenyl)-1-(3-methoxyphenyl)-4,5-dimethyl-1<i>H</i>-imidazole
;
loop_
    _publ_author_name
    _publ_author_footnote
    _publ_author_address
    'Rizwana Begum, S.' .
;         Department of Physics
           Seethalakshmi Ramaswami College (Autonomous)
           Tiruchirappalli 620 002
           India
;
    'Hema, R.' .
;         Department of Physics
           K. Ramakrishnan College of Engineering
           Samayapuram
           Tiruchirappalli 621 112
           India
;
    'Srinivasan, N.' .
;         Department of Chemistry
           S.K.P. Engineering College
           Thiruvanamalai 606 611
           India
;
    'Anitha, A. G.' .
;         Department of Physics
           Seethalakshmi Ramaswami College (Autonomous)
           Tiruchirappalli 620 002
           India
;
