# Supplementary material for: 2-(4-Fluoro­phen­yl)-1-(3-meth­oxy­phen­yl)-4,5-dimethyl-1H-imidazole
Source: Acta Crystallogr Sect E Struct Rep Online. 2013 Dec 4;70(Pt 1):o14. doi: 10.1107/S1600536813032492 (PMC3914064; doi:10.1107/S1600536813032492)
Supplement: Supplementary file 2 [file e-70-00o14-Isup2.hkl]

#
# h,k,l, Fc-squared, Fo-squared, sigma(Fo-squared) and status flag
#
data_I
_shelx_title ' RIZWANC2 in P-1'
_shelx_refln_list_code          4
_shelx_F_calc_maximum      104.83
_exptl_crystal_F_000       312.00
_reflns_d_resolution_high  0.7697
 
loop_
 _symmetry_equiv_pos_as_xyz
 'x, y, z'
 '-x, -y, -z'
 
_cell_length_a     8.1196
_cell_length_b     9.6014
_cell_length_c    10.6116
_cell_angle_alpha 106.818
_cell_angle_beta   92.059
_cell_angle_gamma  96.114
 
_shelx_F_squared_multiplier     1.000
 
loop_
 _refln_index_h
 _refln_index_k
 _refln_index_l
 _refln_F_squared_calc
 _refln_F_squared_meas
 _refln_F_squared_sigma
 _refln_observed_status
   1   0   0      163.76      175.62      3.20 o
   2   0   0    10990.32    11585.58    143.28 o
   3   0   0       98.63      125.31      1.56 o
   4   0   0      249.21      271.91      3.93 o
   5   0   0       39.94       31.42      0.71 o
   6   0   0       25.74       26.78      0.82 o
   7   0   0       64.23       64.42      2.18 o
   8   0   0        2.85        2.10      0.52 o
   9   0   0        0.47        0.74      0.60 o
  10   0   0        0.01       -0.59      0.59 o
 -10   1   0        2.37        3.54      0.77 o
  -9   1   0        1.25        2.51      0.66 o
  -8   1   0        4.66        5.74      0.63 o
  -7   1   0        5.49        6.93      0.69 o
  -6   1   0        0.02        0.49      0.25 o
  -5   1   0       12.59       12.25      0.46 o
  -4   1   0      228.49      231.98      3.66 o
  -3   1   0      191.53      222.14      2.77 o
  -2   1   0     1758.56     1926.52     22.05 o
  -1   1   0     1227.09     1232.08     15.74 o
   0   1   0     1956.43     1493.74     51.27 o
   1   1   0      157.18      170.22      2.58 o
   2   1   0      331.25      327.58      4.65 o
   3   1   0      514.70      562.02     10.06 o
   4   1   0      253.23      289.06      4.92 o
   5   1   0      117.37      123.75      2.14 o
   6   1   0      269.67      294.49      4.73 o
   7   1   0       73.91       69.44      1.84 o
   8   1   0        0.17        0.00      0.43 o
   9   1   0        0.38       -0.23      0.49 o
  10   1   0        0.02       -0.67      0.67 o
 -10   2   0        0.81        0.35      0.65 o
  -9   2   0        5.52        6.82      0.81 o
  -8   2   0        2.89        2.33      0.51 o
  -7   2   0       29.53       29.68      0.97 o
  -6   2   0        0.08       -0.01      0.26 o
  -5   2   0       45.71       43.74      0.96 o
  -4   2   0      907.40     1046.23     13.58 o
  -3   2   0      507.73      534.16      6.95 o
  -2   2   0      643.32      657.65      7.59 o
  -1   2   0      328.82      329.23      3.82 o
   0   2   0     1162.25     1182.69     12.84 o
   1   2   0       14.14       15.02      0.25 o
   2   2   0       11.82       13.72      0.30 o
   3   2   0       37.33       42.37      0.81 o
   4   2   0       14.56       11.40      0.72 o
   5   2   0        3.22        3.57      0.37 o
   6   2   0       17.82       15.91      0.75 o
   7   2   0        1.34        2.39      0.57 o
   8   2   0        1.96        1.39      0.55 o
   9   2   0        0.87        0.77      0.59 o
  10   2   0        0.68        0.77      0.79 o
 -10   3   0        0.60        0.59      0.65 o
  -9   3   0        0.12       -0.23      0.52 o
  -8   3   0        0.10        0.06      0.45 o
  -7   3   0        0.25        0.34      0.35 o
  -6   3   0        0.12        0.42      0.29 o
  -5   3   0      217.23      237.76      3.83 o
  -4   3   0       13.02       11.21      0.38 o
  -3   3   0       86.66       91.23      1.44 o
  -2   3   0      430.30      445.05      5.79 o
  -1   3   0      327.08      341.09      3.95 o
   0   3   0      579.40      597.58      6.83 o
   1   3   0      112.56      109.74      1.42 o
   2   3   0      502.61      551.89      8.48 o
   3   3   0      452.77      481.54      7.28 o
   4   3   0       40.05       48.48      1.07 o
   5   3   0        7.26        6.99      0.50 o
   6   3   0        2.21        1.87      0.48 o
   7   3   0        0.63        0.64      0.58 o
   8   3   0        0.11        0.01      0.47 o
   9   3   0        0.43        0.25      0.61 o
 -10   4   0        0.11        0.44      0.64 o
  -9   4   0        0.53        1.13      0.61 o
  -8   4   0        4.73        4.48      0.53 o
  -7   4   0        2.90        2.78      0.38 o
  -6   4   0       24.88       23.50      0.65 o
  -5   4   0       16.80       16.99      0.52 o
  -4   4   0      132.82      150.80      2.32 o
  -3   4   0       48.21       52.13      0.91 o
  -2   4   0      101.91      110.93      1.56 o
  -1   4   0      283.18      299.79      3.53 o
   0   4   0        1.35        0.80      0.13 o
   1   4   0        3.73        5.31      0.22 o
   2   4   0      157.41      184.84      2.52 o
   3   4   0      119.69      139.03      1.99 o
   4   4   0        5.58        8.45      0.47 o
   5   4   0        4.13        6.90      0.50 o
   6   4   0        0.69        0.35      0.42 o
   7   4   0        0.42        0.98      0.48 o
   8   4   0        3.60        2.23      0.60 o
   9   4   0        3.60        3.74      0.77 o
 -10   5   0        0.00       -0.61      0.61 o
  -9   5   0        0.53       -0.42      0.54 o
  -8   5   0        0.13       -0.47      0.47 o
  -7   5   0        0.30       -0.28      0.28 o
  -6   5   0        0.69       -0.23      0.25 o
  -5   5   0        0.16        0.32      0.32 o
  -4   5   0       19.72       20.63      0.51 o
  -3   5   0       21.60       18.20      0.46 o
  -2   5   0        8.43        7.14      0.42 o
  -1   5   0       14.22       14.87      0.35 o
   0   5   0      175.82      201.76      3.07 o
   1   5   0        2.80        3.55      0.20 o
   2   5   0      203.55      232.51      3.46 o
   3   5   0       59.94       68.62      2.15 o
   4   5   0       29.55       29.26      0.92 o
   5   5   0        5.35        6.57      0.52 o
   6   5   0        6.07        5.06      0.60 o
   7   5   0        4.79        5.45      0.66 o
   8   5   0        5.92        5.37      0.76 o
  -9   6   0        0.42        0.60      0.63 o
  -8   6   0       20.52       20.83      1.25 o
  -7   6   0        0.03       -0.46      0.46 o
  -6   6   0       25.04       24.16      0.84 o
  -5   6   0        0.02       -0.13      0.23 o
  -4   6   0       13.21       13.65      0.54 o
  -3   6   0        9.44        7.84      0.36 o
  -2   6   0        1.40        1.68      0.21 o
  -1   6   0       77.79       75.34      1.17 o
   0   6   0       15.54       13.01      0.38 o
   1   6   0        0.75        0.59      0.18 o
   2   6   0      103.16      107.12      3.18 o
   3   6   0        1.31        1.60      0.32 o
   4   6   0       17.54       16.28      0.73 o
   5   6   0        5.54        5.34      0.60 o
   6   6   0        1.15        2.82      0.54 o
   7   6   0        0.17        0.12      0.51 o
   8   6   0        0.73        1.47      0.81 o
  -9   7   0        7.89        8.19      0.79 o
  -8   7   0        7.97        8.74      0.81 o
  -7   7   0        9.23        7.73      0.69 o
  -6   7   0        0.00        0.11      0.36 o
  -5   7   0        9.34        9.46      0.56 o
  -4   7   0       19.89       19.36      1.00 o
  -3   7   0        5.35        5.65      0.39 o
  -2   7   0      186.05      188.41      3.59 o
  -1   7   0       11.88       14.66      0.51 o
   0   7   0       37.97       36.03      0.92 o
   1   7   0       21.54       20.53      0.77 o
   2   7   0        0.19        0.81      0.30 o
   3   7   0        0.27        0.17      0.31 o
   4   7   0        7.90        8.00      0.73 o
   5   7   0        0.66        0.85      0.52 o
   6   7   0       16.18       16.69      1.00 o
   7   7   0        4.55        3.60      0.86 o
  -8   8   0        1.90        2.06      0.59 o
  -7   8   0        0.20       -0.44      0.44 o
  -6   8   0        4.21        4.35      0.51 o
  -5   8   0        0.34        0.38      0.37 o
  -4   8   0       31.47       30.35      1.04 o
  -3   8   0       86.13       81.00      1.92 o
  -2   8   0       47.18       46.49      1.47 o
  -1   8   0       98.61      100.47      1.70 o
   0   8   0        7.29        6.57      0.47 o
   1   8   0       41.04       46.35      1.29 o
   2   8   0        0.73        0.83      0.40 o
   3   8   0        0.24        0.46      0.40 o
   4   8   0        1.47        0.25      0.46 o
   5   8   0        0.21        0.45      0.51 o
   6   8   0        5.77        4.04      0.85 o
  -7   9   0        0.13        0.14      0.61 o
  -6   9   0       26.07       30.69      2.53 o
  -5   9   0       10.28       13.42      0.83 o
  -4   9   0        8.10        8.04      0.60 o
  -3   9   0        1.22        1.32      0.39 o
  -2   9   0        2.75        1.63      0.41 o
  -1   9   0       17.39       15.22      0.74 o
   0   9   0        0.42        0.16      0.35 o
   1   9   0        3.71        4.60      0.57 o
   2   9   0        0.69        0.44      0.43 o
   3   9   0        2.70        1.51      0.55 o
   4   9   0        0.02        0.01      0.59 o
   5   9   0        0.77        0.91      0.98 o
  -6  10   0       17.40       19.78      1.25 o
  -5  10   0        0.45        1.06      0.58 o
  -4  10   0        3.78        4.99      0.88 o
  -3  10   0        0.71        0.47      0.45 o
  -2  10   0        0.78        0.43      0.46 o
  -1  10   0        1.72        0.91      0.41 o
   0  10   0        0.43        0.95      0.42 o
   1  10   0        8.45        9.83      0.77 o
   2  10   0        1.02        0.61      0.59 o
   3  10   0        0.07       -0.28      0.58 o
   4  10   0        1.07        0.04      0.66 o
  -5  11   0        0.00        0.45      0.69 o
  -4  11   0        0.13        0.00      0.51 o
  -3  11   0        2.67        2.79      0.62 o
  -2  11   0        0.35        0.57      0.52 o
  -1  11   0        2.14        1.75      0.70 o
   0  11   0       11.96       15.42      1.23 o
   1  11   0        6.78        7.55      0.96 o
   2  11   0        3.83        5.81      0.91 o
   0 -12   1        0.05        0.31      0.72 o
   1 -12   1        0.01       -0.49      0.49 o
   2 -12   1        0.01        0.56      0.57 o
   3 -12   1        0.40        0.49      0.67 o
  -3 -11   1        0.02        0.31      0.90 o
  -2 -11   1        4.61        4.73      0.90 o
  -1 -11   1        1.62        2.47      1.11 o
   0 -11   1        3.17        2.38      0.51 o
   1 -11   1        0.10       -0.17      0.48 o
   2 -11   1        0.05       -0.45      0.45 o
   3 -11   1        0.63        1.11      0.54 o
   4 -11   1        0.17       -0.62      0.62 o
   5 -11   1        2.54        1.55      1.29 o
  -4 -10   1        0.01       -0.24      0.64 o
  -3 -10   1        0.24        0.85      0.53 o
  -2 -10   1       11.68       13.48      0.92 o
  -1 -10   1        8.06        7.77      0.79 o
   0 -10   1       27.38       27.14      1.20 o
   1 -10   1        4.43        2.56      0.49 o
   2 -10   1        3.76        3.17      0.50 o
   3 -10   1        0.32       -0.13      0.39 o
   4 -10   1        9.68        9.00      0.69 o
   5 -10   1        7.67        9.62      0.77 o
   6 -10   1        0.05        0.34      0.64 o
   7 -10   1        0.66       -0.12      0.62 o
  -6  -9   1        0.02       -0.32      0.71 o
  -5  -9   1        1.29        0.76      0.56 o
  -4  -9   1        4.96        5.51      0.69 o
  -3  -9   1        5.78        6.38      0.68 o
  -2  -9   1        0.22        0.32      0.45 o
  -1  -9   1       48.94       52.23      1.69 o
   0  -9   1        0.46        0.22      0.38 o
   1  -9   1        5.84        5.55      0.53 o
   2  -9   1        1.67        1.97      0.45 o
   3  -9   1        7.44        6.64      0.56 o
   4  -9   1       14.66       13.40      0.74 o
   5  -9   1        0.63        1.40      0.43 o
   6  -9   1       15.48       16.04      0.91 o
   7  -9   1        0.78        0.08      0.52 o
   8  -9   1        2.38        3.14      0.78 o
  -7  -8   1        1.17        0.65      0.80 o
  -6  -8   1        0.05       -0.54      0.54 o
  -5  -8   1        0.08        0.37      0.54 o
  -4  -8   1        2.25        0.51      0.55 o
  -3  -8   1        5.90        7.56      0.66 o
  -2  -8   1        0.04        1.27      0.43 o
  -1  -8   1       31.06       29.68      0.99 o
   0  -8   1      104.58      103.93      2.08 o
   1  -8   1      109.27       98.67      2.01 o
   2  -8   1      135.15      138.67      2.64 o
   3  -8   1        6.53        6.39      0.56 o
   4  -8   1       40.62       41.53      1.09 o
   5  -8   1        2.86        3.66      0.50 o
   6  -8   1       31.25       33.67      1.60 o
   7  -8   1        7.56        6.24      0.69 o
   8  -8   1        0.12        0.22      0.52 o
  -7  -7   1        0.10        0.50      0.57 o
  -6  -7   1        1.26        1.64      0.63 o
  -5  -7   1       17.64       17.81      1.00 o
  -4  -7   1        5.78        5.52      0.59 o
  -3  -7   1        3.36        3.56      0.42 o
  -2  -7   1        5.21        6.42      0.48 o
  -1  -7   1        0.04       -0.20      0.20 o
   0  -7   1       13.26       14.65      0.45 o
   1  -7   1        0.29        0.05      0.16 o
   2  -7   1       61.60       63.41      1.09 o
   3  -7   1        3.51        3.10      0.27 o
   4  -7   1       32.72       28.14      1.18 o
   5  -7   1        0.66       -0.11      0.29 o
   6  -7   1       47.01       45.28      1.86 o
   7  -7   1       11.16       13.19      0.84 o
   8  -7   1        0.75        0.86      0.54 o
   9  -7   1        0.13        0.35      0.63 o
  -8  -6   1        0.90        0.24      0.61 o
  -7  -6   1        1.32        0.90      0.54 o
  -6  -6   1        4.83        5.43      0.66 o
  -5  -6   1        0.69        0.12      0.41 o
  -4  -6   1        2.81        3.13      0.40 o
  -3  -6   1        4.20        4.80      0.42 o
  -2  -6   1      158.71      175.89      3.14 o
  -1  -6   1        0.30       -0.02      0.21 o
   0  -6   1      156.97      161.42      2.44 o
   1  -6   1      144.10      150.67      2.15 o
   2  -6   1      242.85      245.85      3.38 o
   3  -6   1        5.73        6.38      0.29 o
   4  -6   1       36.94       39.07      0.93 o
   5  -6   1        2.45        2.08      0.28 o
   6  -6   1        2.06        2.58      0.35 o
   7  -6   1        0.18       -0.19      0.48 o
   8  -6   1        0.71        1.02      0.59 o
   9  -6   1        0.07        0.36      0.60 o
  -9  -5   1        0.06        0.25      0.81 o
  -8  -5   1        4.26        5.39      0.81 o
  -7  -5   1        0.08        0.83      0.47 o
  -6  -5   1        7.10        8.30      0.89 o
  -5  -5   1        4.05        3.55      0.51 o
  -4  -5   1       63.65       61.01      1.53 o
  -3  -5   1        2.53        3.09      0.30 o
  -2  -5   1       22.71       22.82      0.57 o
  -1  -5   1       20.81       22.05      0.43 o
   0  -5   1        1.38        2.69      0.20 o
   1  -5   1        7.43        7.55      0.26 o
   2  -5   1      101.86      103.50      1.52 o
   3  -5   1      106.10       96.98      1.46 o
   4  -5   1       14.47       13.22      0.46 o
   5  -5   1       38.92       38.47      0.91 o
   6  -5   1        1.97        2.29      0.32 o
   7  -5   1        0.28       -0.28      0.33 o
   8  -5   1       13.03       12.89      0.94 o
   9  -5   1        3.33        2.96      0.71 o
  10  -5   1        1.41        2.27      0.76 o
  -9  -4   1        0.61        0.90      0.77 o
  -8  -4   1        6.30        5.91      0.75 o
  -7  -4   1        1.61        1.74      0.52 o
  -6  -4   1        7.51        6.37      0.99 o
  -5  -4   1        0.26       -0.20      0.20 o
  -4  -4   1       18.44       20.86      0.72 o
  -3  -4   1      156.18      194.44      3.13 o
  -2  -4   1       66.36       82.08      1.65 o
  -1  -4   1       29.08       31.36      0.53 o
   0  -4   1      278.98      318.48      3.95 o
   1  -4   1       32.29       43.58      0.64 o
   2  -4   1      534.62      569.97      7.45 o
   3  -4   1      241.66      270.32      3.67 o
   4  -4   1      250.06      274.75      4.03 o
   5  -4   1        8.29        8.19      0.40 o
   6  -4   1        0.02       -0.22      0.22 o
   7  -4   1        2.66        2.55      0.50 o
   8  -4   1        5.35        5.54      0.59 o
   9  -4   1        6.15        7.07      0.85 o
  10  -4   1        0.36        0.73      0.68 o
  -9  -3   1        2.79        3.01      0.89 o
  -8  -3   1        0.00       -0.45      0.49 o
  -7  -3   1        1.66        0.89      0.58 o
  -6  -3   1        3.45        1.96      0.49 o
  -5  -3   1       25.43       28.79      0.84 o
  -4  -3   1        0.15        0.08      0.18 o
  -3  -3   1      110.10      140.78      2.37 o
  -2  -3   1        5.98        6.47      0.30 o
  -1  -3   1       23.89       17.78      0.29 o
   0  -3   1       36.76       33.78      0.74 o
   1  -3   1      322.71      309.83      3.30 o
   2  -3   1      213.17      207.27      2.39 o
   3  -3   1      103.64      123.23      1.76 o
   4  -3   1        0.30       -0.02      0.16 o
   5  -3   1       25.36       24.05      0.62 o
   6  -3   1        5.04        4.25      0.41 o
   7  -3   1       26.62       27.89      1.21 o
   8  -3   1        1.90        2.62      0.53 o
   9  -3   1       10.87       10.23      0.94 o
  10  -3   1        0.08       -0.52      0.59 o
 -10  -2   1        2.33        4.11      1.00 o
  -9  -2   1        0.02       -0.59      0.59 o
  -8  -2   1        3.26        2.64      0.63 o
  -7  -2   1       72.24       74.14      2.21 o
  -6  -2   1        8.01        6.30      0.51 o
  -5  -2   1       12.38       10.07      0.48 o
  -4  -2   1        8.96        6.96      0.37 o
  -3  -2   1      553.62      646.76      8.43 o
  -2  -2   1       18.53       17.65      0.37 o
  -1  -2   1      116.62      125.78      1.49 o
   0  -2   1      909.20      946.76      9.89 o
   1  -2   1      186.35      192.07      2.06 o
   2  -2   1       72.97       71.17      0.96 o
   3  -2   1        0.65        1.41      0.16 o
   4  -2   1       90.12      100.16      1.60 o
   5  -2   1       52.89       50.06      1.04 o
   6  -2   1        0.00       -0.22      0.22 o
   7  -2   1       24.80       27.79      1.24 o
   8  -2   1        1.62        2.28      0.53 o
   9  -2   1        0.86        0.05      0.56 o
  10  -2   1        0.00       -0.16      0.64 o
 -10  -1   1        1.25        1.76      0.89 o
  -9  -1   1        0.00       -0.58      0.58 o
  -8  -1   1       30.99       31.50      1.66 o
  -7  -1   1        0.00       -0.26      0.47 o
  -6  -1   1       67.66       77.09      2.02 o
  -5  -1   1       91.87      106.02      2.41 o
  -4  -1   1       63.79       75.91      1.38 o
  -3  -1   1       84.69      111.08      1.71 o
  -2  -1   1     3458.88     3852.49     44.00 o
  -1  -1   1     3662.37     3668.45     40.07 o
   0  -1   1     1436.02     1343.43     16.29 o
   1  -1   1        1.75        2.20      0.08 o
   2  -1   1      774.96      784.67      9.51 o
   3  -1   1        9.82        6.88      0.27 o
   4  -1   1       95.56       94.95      1.64 o
   5  -1   1        3.14        4.20      0.30 o
   6  -1   1       24.28       24.89      0.85 o
   7  -1   1       84.01       91.46      2.36 o
   8  -1   1        4.15        5.25      0.61 o
   9  -1   1       17.24       17.73      0.97 o
  10  -1   1        7.67       11.38      1.32 o
 -10   0   1        1.69        0.53      0.85 o
  -9   0   1        1.41        2.60      0.68 o
  -8   0   1       25.70       26.93      1.95 o
  -7   0   1       38.60       39.45      1.29 o
  -6   0   1      248.55      254.92      3.83 o
  -5   0   1       21.73       22.08      0.60 o
  -4   0   1     1074.50     1149.99     14.12 o
  -3   0   1       77.48       91.48      1.18 o
  -2   0   1     6332.41     6384.58     70.03 o
  -1   0   1      127.81      121.10      1.38 o
   1   0   1        0.04       -0.07      0.07 o
   2   0   1      176.28      180.77      2.15 o
   3   0   1      126.60       99.60      1.42 o
   4   0   1      219.00      232.36      3.63 o
   5   0   1       36.95       34.96      0.89 o
   6   0   1       23.48       20.25      0.66 o
   7   0   1       69.76       70.47      1.82 o
   8   0   1        2.53        2.14      0.51 o
   9   0   1        0.32       -0.56      0.56 o
  10   0   1        2.79        2.71      0.76 o
 -10   1   1        8.10       11.74      1.04 o
  -9   1   1        2.67        4.49      1.04 o
  -8   1   1        0.30        0.10      0.55 o
  -7   1   1       54.77       60.64      1.48 o
  -6   1   1       62.40       66.72      1.49 o
  -5   1   1      224.75      229.26      4.03 o
  -4   1   1       60.48       74.30      1.25 o
  -3   1   1     1260.82     1292.22     15.72 o
  -2   1   1        3.77        7.48      0.33 o
  -1   1   1      998.84      972.64     12.35 o
   0   1   1      988.60      988.27     16.43 o
   1   1   1      851.33      841.22     10.31 o
   2   1   1      185.53      187.05      2.34 o
   3   1   1      156.65      145.51      2.13 o
   4   1   1        3.10        3.59      0.25 o
   5   1   1       47.34       51.49      1.07 o
   6   1   1      101.81      107.82      2.16 o
   7   1   1        7.64        7.92      0.64 o
   8   1   1       10.13        8.61      0.70 o
   9   1   1        0.01       -0.28      0.47 o
  10   1   1        0.06       -0.97      0.97 o
 -10   2   1        0.22       -0.60      0.61 o
  -9   2   1        2.27        2.23      0.67 o
  -8   2   1        2.98        1.79      0.58 o
  -7   2   1        8.60       10.28      0.61 o
  -6   2   1       71.25       76.44      1.65 o
  -5   2   1        4.24        4.03      0.53 o
  -4   2   1       59.47       61.14      1.07 o
  -3   2   1       86.51       78.58      1.25 o
  -2   2   1        5.65        4.40      0.19 o
  -1   2   1     3134.80     2956.46     33.75 o
   0   2   1     2429.90     2413.65     28.93 o
   1   2   1        3.07        3.20      0.11 o
   2   2   1       51.23       56.51      0.83 o
   3   2   1        1.43        3.56      0.20 o
   4   2   1        5.51        9.66      0.37 o
   5   2   1       20.76       16.05      0.65 o
   6   2   1        0.11       -0.27      0.50 o
   7   2   1       22.90       20.91      1.05 o
   8   2   1        0.95        0.27      0.49 o
   9   2   1        1.53        1.25      0.91 o
 -10   3   1        0.08       -0.57      0.57 o
  -9   3   1        2.10        1.07      0.60 o
  -8   3   1        0.60        1.11      0.54 o
  -7   3   1        0.54        0.10      0.43 o
  -6   3   1        9.19       10.49      0.54 o
  -5   3   1        8.00        6.60      0.35 o
  -4   3   1        3.52        2.54      0.20 o
  -3   3   1        0.17       -0.11      0.11 o
  -2   3   1      106.21      105.79      1.67 o
  -1   3   1      138.12      121.17      1.54 o
   0   3   1      460.07      430.18      5.49 o
   1   3   1      370.09      407.98      5.30 o
   2   3   1        8.34        5.30      0.24 o
   3   3   1       19.15       20.49      0.54 o
   4   3   1       31.90       37.89      0.88 o
   5   3   1        3.65        3.53      0.38 o
   6   3   1       75.17       71.49      1.78 o
   7   3   1       10.04        9.74      0.75 o
   8   3   1        2.35        1.09      0.54 o
   9   3   1        2.97        2.95      0.70 o
 -10   4   1        0.14       -0.35      0.63 o
  -9   4   1        0.93        1.00      0.60 o
  -8   4   1        0.28       -0.28      0.49 o
  -7   4   1        1.10        0.55      0.31 o
  -6   4   1        1.45        1.87      0.28 o
  -5   4   1      136.04      139.70      2.21 o
  -4   4   1       70.67       66.78      1.28 o
  -3   4   1       39.09       38.64      0.86 o
  -2   4   1       18.59       17.41      0.37 o
  -1   4   1      271.75      258.48      3.20 o
   0   4   1       23.87       27.02      0.56 o
   1   4   1      501.78      534.43      7.89 o
   2   4   1      368.90      396.71      6.08 o
   3   4   1       94.98      107.24      2.73 o
   4   4   1      119.45      121.23      2.43 o
   5   4   1        1.72        1.35      0.33 o
   6   4   1       36.34       30.41      1.70 o
   7   4   1        4.61        4.62      0.63 o
   8   4   1        0.79       -0.01      0.59 o
   9   4   1        0.04       -0.07      0.70 o
  -9   5   1        1.51        1.48      0.64 o
  -8   5   1        2.66        2.44      0.74 o
  -7   5   1        0.20       -0.34      0.34 o
  -6   5   1        3.79        3.55      0.54 o
  -5   5   1        9.85       11.52      0.51 o
  -4   5   1       64.75       65.78      1.19 o
  -3   5   1       18.01       14.70      0.47 o
  -2   5   1       97.77      110.08      1.58 o
  -1   5   1        2.06        2.62      0.17 o
   0   5   1      100.37      120.76      1.82 o
   1   5   1      157.02      162.91      2.67 o
   2   5   1      107.12      117.71      2.46 o
   3   5   1        4.20        3.63      0.29 o
   4   5   1        1.71        1.58      0.28 o
   5   5   1       26.05       26.21      1.18 o
   6   5   1        7.65        7.83      0.68 o
   7   5   1        6.14        6.72      0.71 o
   8   5   1        0.62        0.74      0.64 o
  -9   6   1        0.10       -0.28      0.58 o
  -8   6   1        5.26        4.67      0.74 o
  -7   6   1        0.94        0.92      0.43 o
  -6   6   1        4.94        4.21      0.45 o
  -5   6   1       12.25       15.27      0.64 o
  -4   6   1        0.12       -0.19      0.19 o
  -3   6   1       98.01      102.35      1.64 o
  -2   6   1       10.59       11.22      0.41 o
  -1   6   1       28.88       28.57      0.56 o
   0   6   1        0.50        1.19      0.19 o
   1   6   1       40.15       40.55      0.99 o
   2   6   1        1.71        2.10      0.25 o
   3   6   1       55.89       59.40      1.77 o
   4   6   1        0.14       -0.34      0.34 o
   5   6   1        0.31       -0.38      0.38 o
   6   6   1        1.72        1.55      0.52 o
   7   6   1        1.69        2.71      1.13 o
   8   6   1        4.68        2.86      0.85 o
  -9   7   1        0.01        0.46      0.67 o
  -8   7   1        2.03        1.10      0.56 o
  -7   7   1        0.02       -0.37      0.37 o
  -6   7   1        8.96        9.46      0.59 o
  -5   7   1        2.05        2.27      0.43 o
  -4   7   1       30.97       29.79      1.19 o
  -3   7   1       71.82       71.03      1.36 o
  -2   7   1        0.39       -0.08      0.26 o
  -1   7   1      168.32      159.44      2.43 o
   0   7   1       19.52       17.77      0.88 o
   1   7   1       10.25       11.01      0.44 o
   2   7   1       50.07       48.99      1.27 o
   3   7   1        3.01        2.94      0.39 o
   4   7   1       32.36       33.48      1.22 o
   5   7   1       10.34        8.28      0.98 o
   6   7   1       12.36       11.00      1.02 o
   7   7   1        0.61       -0.20      0.66 o
  -8   8   1        5.59        5.49      0.83 o
  -7   8   1        0.54       -0.02      0.58 o
  -6   8   1        0.29       -0.37      0.37 o
  -5   8   1        2.95        3.24      0.44 o
  -4   8   1        1.82        1.86      0.54 o
  -3   8   1        1.50        1.13      0.39 o
  -2   8   1       18.36       15.76      0.70 o
  -1   8   1       19.46       20.73      0.65 o
   0   8   1        0.67        0.33      0.26 o
   1   8   1        0.40        0.98      0.33 o
   2   8   1        0.00        0.14      0.36 o
   3   8   1       30.91       33.71      1.40 o
   4   8   1        4.63        4.79      0.75 o
   5   8   1       20.77       25.22      1.44 o
   6   8   1        0.74        1.55      0.70 o
  -7   9   1        1.31       -0.24      0.62 o
  -6   9   1        0.84        0.29      0.56 o
  -5   9   1        0.18       -0.14      0.45 o
  -4   9   1        5.23        5.95      0.65 o
  -3   9   1        3.61        4.35      0.58 o
  -2   9   1        9.03        8.74      0.57 o
  -1   9   1        0.49        0.02      0.38 o
   0   9   1        1.34        0.91      0.35 o
   1   9   1       18.59       20.33      0.97 o
   2   9   1        2.94        1.23      0.56 o
   3   9   1        1.71        0.16      0.56 o
   4   9   1        3.58        2.40      0.69 o
   5   9   1        0.02       -0.13      0.60 o
  -6  10   1        0.00        0.28      0.77 o
  -5  10   1        2.14        2.15      0.80 o
  -4  10   1        0.03       -0.36      0.44 o
  -3  10   1        0.01       -0.21      0.42 o
  -2  10   1        2.37        2.82      0.53 o
  -1  10   1        0.01       -0.47      0.47 o
   0  10   1        0.58        0.86      0.63 o
   1  10   1        2.34        1.76      0.64 o
   2  10   1        0.40       -0.24      0.56 o
   3  10   1        0.57        0.02      1.14 o
   4  10   1        0.46        0.96      0.63 o
  -4  11   1        0.58        0.20      0.65 o
  -3  11   1        0.10       -0.53      0.53 o
  -2  11   1        1.76        1.27      0.66 o
  -1  11   1        4.04        4.51      0.64 o
   0  11   1        0.00        0.34      0.64 o
   1  11   1        4.54        5.44      0.85 o
   2  11   1        0.00       -0.59      0.59 o
  -1 -12   2        0.86        0.78      1.00 o
   0 -12   2        1.39        0.89      0.55 o
   1 -12   2        0.59        0.82      0.58 o
   2 -12   2        1.44        2.31      1.34 o
   3 -12   2        1.08        0.24      0.71 o
  -3 -11   2        0.18        0.23      0.56 o
  -2 -11   2        0.29        0.79      0.55 o
  -1 -11   2        0.25       -0.05      0.50 o
   0 -11   2        0.10       -0.13      0.37 o
   1 -11   2        0.04       -0.02      0.42 o
   2 -11   2        5.68        6.01      0.64 o
   3 -11   2        2.81        2.86      0.62 o
   4 -11   2        1.05        0.77      0.69 o
   5 -11   2        0.40       -0.30      0.58 o
  -5 -10   2        0.05       -0.11      0.72 o
  -4 -10   2        0.22        0.42      0.64 o
  -3 -10   2        0.73        0.37      0.51 o
  -2 -10   2        6.89        7.74      0.77 o
  -1 -10   2        5.95        4.83      0.68 o
   0 -10   2        0.61        0.34      0.44 o
   1 -10   2        0.74        0.66      0.43 o
   2 -10   2        0.62       -0.12      0.39 o
   3 -10   2        0.31        0.10      0.38 o
   4 -10   2        0.60        0.27      0.42 o
   5 -10   2        0.23       -0.12      0.47 o
   6 -10   2        0.40        0.16      0.52 o
   7 -10   2        0.07        0.11      0.54 o
  -6  -9   2        0.30       -0.09      0.58 o
  -5  -9   2        1.88        1.27      0.72 o
  -4  -9   2        1.90        1.91      0.58 o
  -3  -9   2        5.30        7.30      1.13 o
  -2  -9   2       54.17       51.77      1.73 o
  -1  -9   2       92.22       98.26      2.89 o
   0  -9   2       54.77       48.48      1.43 o
   1  -9   2       31.97       29.62      1.86 o
   2  -9   2       29.64       26.67      1.03 o
   3  -9   2        0.00       -0.32      0.32 o
   4  -9   2        6.07        6.30      0.52 o
   5  -9   2       17.49       19.71      0.97 o
   6  -9   2        7.07        5.70      0.67 o
   7  -9   2        0.43        0.47      0.53 o
   8  -9   2        0.76        0.65      0.65 o
  -7  -8   2        0.42        1.08      0.65 o
  -6  -8   2        2.25        1.78      0.61 o
  -5  -8   2        5.71        7.70      0.76 o
  -4  -8   2       10.50       12.29      0.85 o
  -3  -8   2        1.18        1.82      0.49 o
  -2  -8   2       78.65       88.89      2.41 o
  -1  -8   2        3.75        4.43      0.57 o
   0  -8   2      122.31      126.89      2.73 o
   1  -8   2        0.14       -0.17      0.32 o
   2  -8   2       24.59       26.66      0.78 o
   3  -8   2       37.06       35.07      0.90 o
   4  -8   2       40.38       40.61      1.11 o
   5  -8   2      154.12      167.06      3.20 o
   6  -8   2        1.28        0.87      0.53 o
   7  -8   2        9.86        8.97      0.80 o
   8  -8   2        0.43        0.21      0.52 o
  -8  -7   2        0.10        0.42      0.89 o
  -7  -7   2        0.99        0.60      0.57 o
  -6  -7   2        0.85        0.45      0.51 o
  -5  -7   2        1.77        1.44      0.49 o
  -4  -7   2        0.03        0.34      0.42 o
  -3  -7   2        6.46        7.95      0.64 o
  -2  -7   2        8.43        9.14      0.55 o
  -1  -7   2       17.30       16.24      0.52 o
   0  -7   2       22.93       25.20      0.61 o
   1  -7   2       70.69       81.26      1.33 o
   2  -7   2        6.09        6.55      0.39 o
   3  -7   2       30.24       32.73      0.72 o
   4  -7   2       23.77       24.03      0.69 o
   5  -7   2        0.29        0.15      0.32 o
   6  -7   2        9.05        8.33      0.72 o
   7  -7   2        1.52        1.66      0.63 o
   8  -7   2        0.86        0.72      0.65 o
   9  -7   2        1.92        0.39      0.60 o
  -8  -6   2        0.41        0.27      1.17 o
  -7  -6   2        2.74        1.79      0.76 o
  -6  -6   2       15.45       17.22      1.09 o
  -5  -6   2        2.62        2.01      0.49 o
  -4  -6   2       64.15       67.04      1.91 o
  -3  -6   2        5.03        5.55      0.40 o
  -2  -6   2       19.54       25.56      0.76 o
  -1  -6   2        1.30        1.73      0.20 o
   0  -6   2      108.76      117.68      1.66 o
   1  -6   2      238.70      231.45      3.01 o
   2  -6   2        1.05        3.07      0.24 o
   3  -6   2       10.48        9.95      0.36 o
   4  -6   2        0.91        1.71      0.26 o
   5  -6   2       35.63       34.74      0.83 o
   6  -6   2       10.31       10.27      0.76 o
   7  -6   2        0.34       -0.49      0.49 o
   8  -6   2        4.14        3.18      0.69 o
   9  -6   2        1.17       -0.17      0.59 o
  -9  -5   2        0.19       -0.07      0.81 o
  -8  -5   2        0.88        0.52      0.58 o
  -7  -5   2        1.70        2.22      0.58 o
  -6  -5   2        0.12        0.03      0.41 o
  -5  -5   2        7.81        6.88      0.63 o
  -4  -5   2        0.70        0.60      0.34 o
  -3  -5   2        1.36        1.22      0.26 o
  -2  -5   2       41.10       36.29      0.76 o
  -1  -5   2      112.17      127.97      1.75 o
   0  -5   2       50.82       60.51      0.93 o
   1  -5   2       57.97       68.80      1.02 o
   2  -5   2       14.99       16.77      0.46 o
   3  -5   2        1.44        3.45      0.25 o
   4  -5   2        0.75        0.96      0.21 o
   5  -5   2        0.46       -0.21      0.25 o
   6  -5   2        9.06        9.46      0.49 o
   7  -5   2       15.35       14.83      0.88 o
   8  -5   2        0.77        0.37      0.45 o
   9  -5   2        0.69        0.91      0.62 o
  10  -5   2        1.79        2.66      0.78 o
  -9  -4   2        0.05       -0.52      0.68 o
  -8  -4   2        0.00       -0.29      0.61 o
  -7  -4   2        0.46        0.18      0.72 o
  -6  -4   2        8.02        5.20      0.62 o
  -5  -4   2        7.29        8.05      0.51 o
  -4  -4   2       31.06       36.22      0.93 o
  -3  -4   2       42.20       52.73      2.04 o
  -2  -4   2      151.53      177.07      2.48 o
  -1  -4   2        2.55        3.82      0.19 o
   0  -4   2      544.24      611.72      6.77 o
   1  -4   2        1.03        0.29      0.13 o
   2  -4   2       66.23       59.32      0.89 o
   3  -4   2       44.51       58.14      0.96 o
   4  -4   2      251.91      276.33      4.06 o
   5  -4   2       54.64       60.70      1.15 o
   6  -4   2        1.85        1.95      0.30 o
   7  -4   2       27.04       27.46      0.93 o
   8  -4   2        0.04        0.80      0.40 o
   9  -4   2        6.91        4.72      0.65 o
  10  -4   2        2.12        1.89      0.73 o
  -9  -3   2        2.18        1.82      0.82 o
  -8  -3   2        0.04       -0.05      0.50 o
  -7  -3   2        3.08        2.48      0.59 o
  -6  -3   2        0.00       -0.17      0.41 o
  -5  -3   2        4.63        3.05      0.35 o
  -4  -3   2        0.25       -0.14      0.20 o
  -3  -3   2        0.06        2.89      0.31 o
  -2  -3   2      123.69      135.51      1.71 o
  -1  -3   2      313.61      347.87      3.57 o
   0  -3   2      151.73      133.60      1.49 o
   1  -3   2     1434.65     1483.27     16.20 o
   2  -3   2      680.03      716.41      7.94 o
   3  -3   2      162.53      164.33      2.45 o
   4  -3   2        8.45        8.39      0.33 o
   5  -3   2       29.35       27.92      0.63 o
   6  -3   2        0.02       -0.25      0.25 o
   7  -3   2       22.83       27.62      1.29 o
   8  -3   2       34.61       35.39      1.32 o
   9  -3   2        3.41        4.48      0.76 o
  10  -3   2        5.37        6.81      0.93 o
 -10  -2   2        2.23        2.86      0.98 o
  -9  -2   2        0.68        0.05      0.73 o
  -8  -2   2        6.26        7.65      0.82 o
  -7  -2   2       18.41       17.36      1.02 o
  -6  -2   2       11.81       12.57      0.62 o
  -5  -2   2       20.54       21.18      0.71 o
  -4  -2   2       36.78       47.92      1.01 o
  -3  -2   2     1148.98     1265.45     15.45 o
  -2  -2   2       12.65       18.34      0.47 o
  -1  -2   2     1276.17     1305.70     13.06 o
   0  -2   2     1465.04     1423.38     14.83 o
   1  -2   2      555.47      527.15      5.56 o
   2  -2   2        0.00       -0.06      0.06 o
   3  -2   2      244.47      241.59      3.47 o
   4  -2   2      273.07      285.14      4.12 o
   5  -2   2       25.43       26.06      0.69 o
   6  -2   2        6.10        6.43      0.42 o
   7  -2   2       27.78       28.50      1.07 o
   8  -2   2        7.15        6.91      0.66 o
   9  -2   2       11.49       11.39      1.00 o
  10  -2   2        0.05        0.41      0.65 o
 -10  -1   2        0.83        1.37      0.92 o
  -9  -1   2        1.31        0.60      0.76 o
  -8  -1   2       24.33       21.35      1.44 o
  -7  -1   2        4.36        5.85      0.70 o
  -6  -1   2      126.86      124.72      2.45 o
  -5  -1   2       26.95       30.93      0.74 o
  -4  -1   2     2409.02     2575.74     31.51 o
  -3  -1   2        3.77        3.61      0.21 o
  -2  -1   2    10160.09     9894.11    108.50 o
  -1  -1   2     2866.20     2845.50     29.58 o
   0  -1   2     3274.84     3079.07     31.07 o
   1  -1   2      382.30      384.93      3.93 o
   2  -1   2      126.60      117.72      1.51 o
   3  -1   2      377.67      397.05      5.55 o
   4  -1   2      236.18      250.67      3.61 o
   5  -1   2       13.15       11.78      0.80 o
   6  -1   2       10.87        8.54      0.50 o
   7  -1   2        0.48       -0.13      0.38 o
   8  -1   2        8.60        8.07      0.68 o
   9  -1   2        2.41        2.52      0.57 o
  10  -1   2        4.20        4.22      0.80 o
 -10   0   2        4.53        6.23      2.45 o
  -9   0   2        0.16       -0.24      0.56 o
  -8   0   2      102.49      105.93      3.86 o
  -7   0   2      136.83      142.19      2.81 o
  -6   0   2      121.82      118.74      2.15 o
  -5   0   2      186.77      195.12      3.20 o
  -4   0   2      207.55      218.62      3.03 o
  -3   0   2        0.09        0.25      0.11 o
  -2   0   2       10.00       14.25      0.39 o
  -1   0   2      929.04      852.47      9.33 o
   0   0   2     1468.75     1326.01     14.83 o
   1   0   2      600.97      564.95      7.36 o
   2   0   2     1071.72     1062.64     12.84 o
   3   0   2       44.11       49.46      0.91 o
   4   0   2      340.47      343.74      4.56 o
   5   0   2       84.33       92.39      1.53 o
   6   0   2       16.98       16.79      0.67 o
   7   0   2        8.32       10.02      0.67 o
   8   0   2        5.66        7.47      0.64 o
   9   0   2        0.90        0.29      0.48 o
  10   0   2        3.30        4.05      0.80 o
 -10   1   2        2.24        1.72      0.71 o
  -9   1   2        0.77        0.84      0.60 o
  -8   1   2       88.11       86.84      2.97 o
  -7   1   2       82.98       87.28      1.76 o
  -6   1   2      160.88      167.52      3.74 o
  -5   1   2       81.17       79.25      1.39 o
  -4   1   2       59.54       52.43      1.14 o
  -3   1   2       28.21       33.07      0.61 o
  -2   1   2        2.04        2.61      0.11 o
  -1   1   2     5068.07     4772.12     54.54 o
   1   1   2      192.28      169.08      3.20 o
   2   1   2       81.80       76.68      1.08 o
   3   1   2        0.27        0.27      0.13 o
   4   1   2      105.35      102.06      1.73 o
   5   1   2        0.65        0.05      0.21 o
   6   1   2      145.26      139.24      3.32 o
   7   1   2       31.04       28.87      1.05 o
   8   1   2        6.94        6.89      0.63 o
   9   1   2        0.16       -0.34      0.45 o
  10   1   2        1.14        0.49      0.62 o
 -10   2   2        0.45        0.35      0.62 o
  -9   2   2        0.49       -0.18      0.51 o
  -8   2   2        0.51       -0.35      0.92 o
  -7   2   2       39.08       40.30      1.13 o
  -6   2   2        0.02       -0.29      0.29 o
  -5   2   2        6.37        8.22      0.35 o
  -4   2   2       60.56       64.00      1.14 o
  -3   2   2      131.93      111.43      1.82 o
  -2   2   2      355.11      356.14      4.91 o
  -1   2   2     2442.49     2344.90     31.64 o
   0   2   2      144.44      126.56      2.09 o
   1   2   2       69.13       74.75      1.30 o
   2   2   2       62.00       56.65      0.92 o
   3   2   2       21.17       19.46      0.49 o
   4   2   2       24.30       28.23      0.69 o
   5   2   2        0.00       -0.20      0.20 o
   6   2   2      133.08      141.10      2.98 o
   7   2   2       23.51       22.82      1.06 o
   8   2   2        0.00       -0.04      0.45 o
   9   2   2        0.02       -0.19      0.51 o
 -10   3   2        0.10        0.41      0.63 o
  -9   3   2        0.55        0.86      0.62 o
  -8   3   2       23.33       19.62      1.37 o
  -7   3   2       26.63       27.22      1.03 o
  -6   3   2        0.06        0.25      0.24 o
  -5   3   2       26.46       25.29      0.57 o
  -4   3   2        0.49        0.20      0.16 o
  -3   3   2       27.70       29.20      0.64 o
  -2   3   2       41.87       45.55      0.97 o
  -1   3   2       81.58       93.56      1.48 o
   0   3   2      286.55      285.00      4.06 o
   1   3   2      311.67      314.17      5.10 o
   2   3   2        2.58        4.14      0.20 o
   3   3   2       27.69       25.99      0.79 o
   4   3   2        2.31        2.39      0.24 o
   5   3   2       41.84       40.96      1.32 o
   6   3   2        0.90        0.84      0.39 o
   7   3   2        0.60        0.83      0.51 o
   8   3   2        5.10        4.69      0.65 o
   9   3   2        1.34        0.89      0.69 o
 -10   4   2        0.01        1.03      1.23 o
  -9   4   2        0.09       -0.25      0.86 o
  -8   4   2        1.31        1.20      0.56 o
  -7   4   2        2.21        1.22      0.43 o
  -6   4   2       15.52       15.08      0.65 o
  -5   4   2       37.05       37.87      0.91 o
  -4   4   2        8.16        9.16      0.63 o
  -3   4   2       29.69       28.27      0.59 o
  -2   4   2       52.60       59.30      1.12 o
  -1   4   2      242.12      219.24      3.34 o
   0   4   2      547.33      619.53      9.54 o
   1   4   2       65.39       55.96      0.96 o
   2   4   2        2.68        1.50      0.18 o
   3   4   2        7.02        6.51      0.31 o
   4   4   2        5.04        5.01      0.32 o
   5   4   2       41.78       42.20      1.31 o
   6   4   2       25.11       25.43      1.08 o
   7   4   2        5.85        5.90      0.65 o
   8   4   2        1.70        2.04      0.69 o
   9   4   2        3.04        2.88      0.84 o
  -9   5   2        1.18        0.50      0.88 o
  -8   5   2        9.24       10.49      0.87 o
  -7   5   2        0.10       -0.12      0.41 o
  -6   5   2       15.07       13.75      0.72 o
  -5   5   2        1.71        2.37      0.35 o
  -4   5   2       19.53       20.40      0.64 o
  -3   5   2       18.92       18.44      0.57 o
  -2   5   2        0.10        0.29      0.14 o
  -1   5   2        7.88        9.34      0.30 o
   0   5   2        8.16        9.10      0.30 o
   1   5   2      263.46      265.26      4.77 o
   2   5   2       22.80       26.91      0.61 o
   3   5   2      115.76      115.32      2.12 o
   4   5   2       27.64       27.41      0.87 o
   5   5   2        0.00       -0.24      0.32 o
   6   5   2       11.14       11.36      0.75 o
   7   5   2        7.51        9.49      0.94 o
   8   5   2        3.64        5.45      0.86 o
  -9   6   2        1.18        1.25      0.66 o
  -8   6   2        0.27       -0.30      0.51 o
  -7   6   2        0.05       -0.36      0.36 o
  -6   6   2        3.91        4.94      0.48 o
  -5   6   2        5.82        5.38      0.46 o
  -4   6   2      118.28      122.93      2.57 o
  -3   6   2       14.71       12.68      0.51 o
  -2   6   2      118.66      117.95      2.42 o
  -1   6   2        0.04        0.59      0.16 o
   0   6   2        1.02        2.51      0.20 o
   1   6   2       28.68       31.04      1.11 o
   2   6   2        5.32        2.71      0.25 o
   3   6   2        4.28        5.27      0.41 o
   4   6   2       28.58       26.35      0.89 o
   5   6   2        4.22        2.61      0.50 o
   6   6   2       28.18       28.90      1.48 o
   7   6   2        0.02       -0.47      0.60 o
  -8   7   2        0.18       -0.32      0.63 o
  -7   7   2        1.69        2.26      0.53 o
  -6   7   2        0.06       -0.06      0.35 o
  -5   7   2       57.70       57.93      1.39 o
  -4   7   2       15.49       15.35      0.70 o
  -3   7   2       89.62       89.28      1.80 o
  -2   7   2       97.73       90.96      1.63 o
  -1   7   2       13.16       13.76      0.51 o
   0   7   2       34.03       32.55      0.94 o
   1   7   2       14.02       11.88      0.49 o
   2   7   2        0.06        0.13      0.30 o
   3   7   2       23.01       21.09      0.80 o
   4   7   2        1.46        1.18      0.53 o
   5   7   2        6.27        6.10      2.01 o
   6   7   2        0.39        0.51      0.60 o
   7   7   2        0.00       -0.56      0.63 o
  -8   8   2        3.12        3.39      0.77 o
  -7   8   2        0.00       -0.35      0.51 o
  -6   8   2        4.74        6.42      0.65 o
  -5   8   2        1.68        1.07      0.49 o
  -4   8   2        0.34        0.04      0.40 o
  -3   8   2        7.56        8.07      0.60 o
  -2   8   2        6.40        5.40      0.48 o
  -1   8   2       12.53       10.97      0.59 o
   0   8   2        0.05       -0.24      0.24 o
   1   8   2       52.57       47.76      1.62 o
   2   8   2        1.66        1.33      0.44 o
   3   8   2       23.77       22.93      1.76 o
   4   8   2        0.30        0.21      0.51 o
   5   8   2        2.85        2.13      1.25 o
   6   8   2        0.62        0.22      0.58 o
  -7   9   2        0.97       -0.11      0.60 o
  -6   9   2        0.03       -0.18      0.48 o
  -5   9   2        0.40        0.96      0.51 o
  -4   9   2        0.15       -0.22      0.41 o
  -3   9   2        2.56        2.15      0.49 o
  -2   9   2        1.44        0.30      0.37 o
  -1   9   2        0.30       -0.33      0.35 o
   0   9   2        1.80        2.16      0.65 o
   1   9   2        0.13       -0.01      0.46 o
   2   9   2        0.66        1.46      0.90 o
   3   9   2        0.06       -0.10      0.46 o
   4   9   2        0.02       -0.48      0.48 o
   5   9   2        0.16       -0.82      0.82 o
  -5  10   2        0.71        0.21      0.65 o
  -4  10   2        1.68        2.09      0.70 o
  -3  10   2        1.58        0.76      0.58 o
  -2  10   2        3.72        5.62      0.77 o
  -1  10   2        0.16        0.24      0.40 o
   0  10   2        2.77        3.80      0.74 o
   1  10   2        0.34       -0.05      0.85 o
   2  10   2        0.09       -0.37      0.48 o
   3  10   2        0.01        0.39      0.90 o
  -3  11   2        0.71        0.36      0.64 o
  -2  11   2        1.47        1.23      1.08 o
  -1  11   2        0.04       -0.03      0.87 o
   0  11   2        0.61        1.42      0.64 o
  -1 -12   3        0.38       -0.30      1.05 o
   0 -12   3        1.18        2.31      0.55 o
   1 -12   3        0.45        0.79      0.61 o
   2 -12   3        6.20        7.76      0.86 o
   3 -12   3        0.49        0.05      1.06 o
  -3 -11   3        1.79        0.85      0.66 o
  -2 -11   3        0.04        0.05      0.54 o
  -1 -11   3        7.64        5.13      0.74 o
   0 -11   3        0.00       -0.37      0.37 o
   1 -11   3        0.01       -0.41      0.41 o
   2 -11   3        0.90        0.33      0.51 o
   3 -11   3        0.43        0.43      0.55 o
   4 -11   3        0.26       -0.13      0.55 o
   5 -11   3        0.07        0.23      0.54 o
  -5 -10   3        1.24        2.20      0.85 o
  -4 -10   3        0.20        0.48      0.60 o
  -3 -10   3        1.63        0.52      0.56 o
  -2 -10   3       21.37       26.43      1.28 o
  -1 -10   3       12.45       11.33      0.68 o
   0 -10   3        4.35        4.62      0.57 o
   1 -10   3        4.86        4.85      0.58 o
   2 -10   3        9.15        8.89      0.61 o
   3 -10   3        0.18        0.26      0.36 o
   4 -10   3        0.09        0.20      0.47 o
   5 -10   3        8.09        7.28      0.93 o
   6 -10   3        4.36        4.97      0.70 o
   7 -10   3        0.00       -0.53      0.53 o
  -6  -9   3        2.27        3.25      0.91 o
  -5  -9   3        1.27        1.95      0.64 o
  -4  -9   3        6.08        6.17      0.75 o
  -3  -9   3       36.70       44.99      1.64 o
  -2  -9   3       50.10       56.06      1.85 o
  -1  -9   3       54.61       56.07      1.43 o
   0  -9   3       71.99       72.36      1.78 o
   1  -9   3        0.01        0.61      0.45 o
   2  -9   3       32.51       32.31      1.12 o
   3  -9   3        3.68        2.23      0.44 o
   4  -9   3        6.04        6.71      0.52 o
   5  -9   3        0.31        0.76      0.51 o
   6  -9   3        0.07        0.19      0.54 o
   7  -9   3        0.13       -0.05      0.51 o
   8  -9   3        0.09        0.35      0.59 o
  -7  -8   3        0.00        0.12      0.77 o
  -6  -8   3        0.08        0.03      0.55 o
  -5  -8   3        9.81        8.98      0.98 o
  -4  -8   3        3.25        1.79      0.56 o
  -3  -8   3       12.20       11.11      0.80 o
  -2  -8   3      171.56      175.25      4.21 o
  -1  -8   3       79.28       75.25      1.65 o
   0  -8   3       64.58       67.23      1.53 o
   1  -8   3       30.37       26.75      0.80 o
   2  -8   3       24.51       25.57      0.78 o
   3  -8   3       34.97       35.11      1.16 o
   4  -8   3        1.49        2.21      0.35 o
   5  -8   3       15.71       22.21      0.91 o
   6  -8   3        2.41        3.04      0.59 o
   7  -8   3        0.30        0.49      0.51 o
   8  -8   3        0.02        0.78      0.54 o
  -8  -7   3        0.00        0.19      0.77 o
  -7  -7   3        2.16        1.75      0.78 o
  -6  -7   3        7.13        6.92      0.98 o
  -5  -7   3       20.68       21.17      1.11 o
  -4  -7   3       49.82       52.35      1.70 o
  -3  -7   3        3.08        3.36      0.50 o
  -2  -7   3      202.51      219.77      3.60 o
  -1  -7   3       14.01       14.69      0.52 o
   0  -7   3        0.55        0.99      0.24 o
   1  -7   3        0.79        2.44      0.48 o
   2  -7   3       27.04       29.30      0.72 o
   3  -7   3        2.17        2.71      0.29 o
   4  -7   3        1.14        2.18      0.28 o
   5  -7   3       42.22       44.34      1.03 o
   6  -7   3       15.42       14.30      0.97 o
   7  -7   3        7.03        7.52      1.12 o
   8  -7   3        0.09        0.35      0.62 o
   9  -7   3        1.53        2.17      0.63 o
  -8  -6   3        2.81        1.02      1.25 o
  -7  -6   3        0.04        0.21      0.55 o
  -6  -6   3       51.46       47.79      1.70 o
  -5  -6   3        1.45        0.33      0.45 o
  -4  -6   3       48.39       46.58      1.52 o
  -3  -6   3        6.83        7.88      0.47 o
  -2  -6   3       11.18       12.35      0.69 o
  -1  -6   3       31.75       30.66      0.67 o
   0  -6   3        3.02        3.97      0.30 o
   1  -6   3       19.40       23.55      0.60 o
   2  -6   3        2.71        1.51      0.22 o
   3  -6   3        1.84        2.09      0.23 o
   4  -6   3      111.82      113.80      1.90 o
   5  -6   3       16.70       17.40      0.79 o
   6  -6   3        1.25        0.83      0.36 o
   7  -6   3        7.22        6.60      0.57 o
   8  -6   3        2.79        2.38      0.57 o
   9  -6   3        0.01        0.26      0.60 o
  -9  -5   3        0.00        0.40      0.85 o
  -8  -5   3        0.14        0.83      0.68 o
  -7  -5   3        2.49        1.91      0.59 o
  -6  -5   3       11.48       10.48      0.93 o
  -5  -5   3        7.97       10.29      0.73 o
  -4  -5   3        0.29        0.65      0.28 o
  -3  -5   3       90.55       88.40      1.78 o
  -2  -5   3      258.42      256.32      3.55 o
  -1  -5   3      122.51      138.24      1.90 o
   0  -5   3       31.70       23.65      0.52 o
   1  -5   3     1318.75     1476.79     17.32 o
   2  -5   3        1.94        1.74      0.20 o
   3  -5   3      415.58      427.67      5.93 o
   4  -5   3        9.24        9.88      0.42 o
   5  -5   3       23.41       21.95      0.64 o
   6  -5   3        0.00        0.06      0.38 o
   7  -5   3        5.61        4.69      0.67 o
   8  -5   3        0.42       -0.26      0.42 o
   9  -5   3        1.45        1.26      0.66 o
  -9  -4   3        0.92        0.81      0.82 o
  -8  -4   3        5.02        5.33      0.94 o
  -7  -4   3        0.00       -0.44      0.44 o
  -6  -4   3        3.35        3.84      0.58 o
  -5  -4   3        0.03       -0.01      0.28 o
  -4  -4   3       49.43       54.10      1.95 o
  -3  -4   3        9.14       12.36      0.74 o
  -2  -4   3       13.25       15.22      0.71 o
  -1  -4   3        0.10       -0.05      0.13 o
   0  -4   3     1299.99     1289.14     14.87 o
   1  -4   3      320.81      330.83      3.95 o
   2  -4   3      101.71      113.55      1.64 o
   3  -4   3       18.25       20.98      0.49 o
   4  -4   3       75.76       60.76      1.04 o
   5  -4   3       37.89       36.95      0.83 o
   6  -4   3        6.03        5.91      0.47 o
   7  -4   3      110.53      107.16      2.26 o
   8  -4   3        3.75        3.75      0.51 o
   9  -4   3        5.06        4.47      0.65 o
  10  -4   3        0.00       -0.28      0.63 o
  -9  -3   3        2.24        1.83      0.88 o
  -8  -3   3        0.18        0.52      0.70 o
  -7  -3   3        0.35        0.68      0.79 o
  -6  -3   3        8.62        6.07      0.57 o
  -5  -3   3       20.40       21.44      0.84 o
  -4  -3   3      332.70      338.61      5.32 o
  -3  -3   3       67.83       73.93      1.13 o
  -2  -3   3       38.97       38.21      0.63 o
  -1  -3   3       28.79       34.89      0.50 o
   0  -3   3        3.08        5.77      0.20 o
   1  -3   3       30.21       30.24      0.47 o
   2  -3   3      298.78      273.73      3.46 o
   3  -3   3        9.41        7.64      0.38 o
   4  -3   3       12.08       12.44      0.42 o
   5  -3   3       33.66       31.13      0.69 o
   6  -3   3       47.98       47.20      1.11 o
   7  -3   3        2.99        1.45      0.59 o
   8  -3   3        0.41        0.80      0.48 o
   9  -3   3        4.18        4.99      0.59 o
  10  -3   3        0.00       -0.63      0.63 o
 -10  -2   3        4.57        4.13      1.08 o
  -9  -2   3        0.06       -0.17      0.74 o
  -8  -2   3        5.60        3.13      0.84 o
  -7  -2   3        5.41        5.68      0.72 o
  -6  -2   3        6.58        4.80      0.53 o
  -5  -2   3       24.49       26.73      0.87 o
  -4  -2   3      188.36      163.36      2.52 o
  -3  -2   3      189.37      185.63      2.32 o
  -2  -2   3     1192.60     1201.73     12.57 o
  -1  -2   3       13.38       11.77      0.24 o
   0  -2   3      425.59      412.19      4.56 o
   1  -2   3      489.99      455.59      4.83 o
   2  -2   3      799.53      778.05      9.04 o
   3  -2   3      503.06      513.98      6.73 o
   4  -2   3        5.50        2.27      0.22 o
   5  -2   3       40.25       41.39      1.01 o
   6  -2   3       43.32       41.49      1.22 o
   7  -2   3       31.87       34.26      1.58 o
   8  -2   3       13.16       15.20      0.85 o
   9  -2   3        6.86        6.82      0.80 o
  10  -2   3        0.03       -0.41      0.58 o
 -10  -1   3       15.98       16.61      1.54 o
  -9  -1   3        0.06       -0.66      0.66 o
  -8  -1   3        6.98        5.52      0.95 o
  -7  -1   3        4.48        2.38      0.56 o
  -6  -1   3       69.96       76.30      2.35 o
  -5  -1   3       21.57       20.69      0.73 o
  -4  -1   3      491.08      502.63      7.15 o
  -3  -1   3       94.22       89.59      1.26 o
  -2  -1   3       33.23       34.86      0.53 o
  -1  -1   3     1219.17     1224.35     13.34 o
   0  -1   3       27.78       24.37      0.32 o
   1  -1   3      423.74      418.94      4.64 o
   2  -1   3      324.72      315.52      3.54 o
   3  -1   3      260.73      273.41      3.87 o
   4  -1   3       76.07       74.01      1.22 o
   5  -1   3       93.03       96.32      1.88 o
   6  -1   3        7.66        6.87      0.46 o
   7  -1   3       26.97       26.42      1.21 o
   8  -1   3        0.15       -0.35      0.41 o
   9  -1   3        5.54        6.43      0.67 o
  10  -1   3        0.68        1.51      0.69 o
 -10   0   3        7.20        6.87      1.13 o
  -9   0   3        9.47        8.51      0.88 o
  -8   0   3        2.15        0.92      1.13 o
  -7   0   3       68.50       72.32      2.01 o
  -6   0   3       44.40       44.05      1.04 o
  -5   0   3      117.26      128.32      2.33 o
  -4   0   3      314.00      332.97      4.50 o
  -3   0   3      371.61      376.33      4.71 o
  -2   0   3        2.26        1.30      0.12 o
  -1   0   3     1125.61     1091.43     11.89 o
   0   0   3     1231.57     1113.41     12.32 o
   1   0   3      500.91      442.47      6.17 o
   2   0   3        3.98        2.24      0.12 o
   3   0   3       69.97       80.58      1.25 o
   4   0   3      299.33      306.97      4.38 o
   5   0   3       76.88       82.87      1.51 o
   6   0   3        0.24        0.08      0.27 o
   7   0   3        4.87        3.86      0.49 o
   8   0   3        0.87        0.95      0.44 o
   9   0   3        3.99        4.80      0.63 o
  10   0   3        0.29       -0.03      0.62 o
 -10   1   3        0.87        0.17      0.75 o
  -9   1   3        4.99        5.32      0.77 o
  -8   1   3       27.74       29.92      1.35 o
  -7   1   3       34.48       35.44      1.06 o
  -6   1   3       14.76       13.06      0.54 o
  -5   1   3        0.00       -0.12      0.20 o
  -4   1   3        5.53        3.45      0.33 o
  -3   1   3        0.03        0.25      0.15 o
  -2   1   3      335.63      347.98      3.87 o
  -1   1   3      219.83      205.32      2.67 o
   0   1   3      226.18      221.67      5.93 o
   1   1   3       74.30       62.42      1.97 o
   2   1   3       69.08       74.74      1.32 o
   3   1   3       19.58       17.47      0.43 o
   4   1   3       62.30       67.69      1.22 o
   5   1   3      128.20      121.84      2.28 o
   6   1   3       32.46       30.48      0.82 o
   7   1   3        5.82        5.53      0.53 o
   8   1   3        0.54        0.31      0.41 o
   9   1   3        1.32        0.82      0.75 o
 -10   2   3        0.00        1.53      0.80 o
  -9   2   3        0.77       -0.08      0.66 o
  -8   2   3       32.37       32.21      1.39 o
  -7   2   3       19.91       23.23      1.04 o
  -6   2   3        2.78        2.91      0.32 o
  -5   2   3        3.34        1.60      0.23 o
  -4   2   3        8.27        9.60      0.35 o
  -3   2   3        4.70        4.11      0.24 o
  -2   2   3        8.14        9.24      0.26 o
  -1   2   3      846.61      832.85     12.29 o
   0   2   3      493.36      488.64     21.58 o
   1   2   3        0.92        1.93      0.17 o
   2   2   3        5.19        5.83      0.25 o
   3   2   3       52.11       53.20      1.00 o
   4   2   3        5.94        4.71      0.28 o
   5   2   3       92.36       95.30      1.69 o
   6   2   3       24.68       23.98      0.88 o
   7   2   3       13.02       15.53      1.33 o
   8   2   3        2.06        1.61      0.54 o
   9   2   3        2.67        3.02      0.80 o
 -10   3   3        0.10        0.65      0.80 o
  -9   3   3        2.24        1.58      0.64 o
  -8   3   3       15.96       16.28      1.02 o
  -7   3   3        0.91        0.77      0.48 o
  -6   3   3        0.05       -0.20      0.24 o
  -5   3   3        7.69       10.64      0.77 o
  -4   3   3        2.30        1.58      0.22 o
  -3   3   3      258.85      274.79      5.07 o
  -2   3   3      596.82      607.46      8.37 o
  -1   3   3     2153.67     2100.41     33.46 o
   0   3   3      417.05      439.37      8.36 o
   1   3   3        1.94        2.12      0.21 o
   2   3   3      420.13      450.25     11.98 o
   3   3   3        0.89        0.86      0.14 o
   4   3   3       11.71       13.28      0.45 o
   5   3   3        2.26        1.62      0.29 o
   6   3   3        4.61        2.83      0.43 o
   7   3   3        5.51        4.96      0.59 o
   8   3   3        0.21        0.39      0.56 o
   9   3   3        0.74       -0.11      0.67 o
  -9   4   3        0.00       -0.15      1.23 o
  -8   4   3        2.11        2.00      0.59 o
  -7   4   3        0.50        0.38      0.40 o
  -6   4   3        1.71        1.38      0.34 o
  -5   4   3       48.35       47.22      1.27 o
  -4   4   3        0.56        0.04      0.21 o
  -3   4   3        4.69        5.78      0.27 o
  -2   4   3      152.80      147.98      2.47 o
  -1   4   3        0.16        0.54      0.15 o
   0   4   3       24.88       20.27      0.46 o
   1   4   3        4.33        4.93      0.22 o
   2   4   3        4.66        5.93      0.24 o
   3   4   3       92.92       95.56      1.94 o
   4   4   3       10.23        9.67      0.63 o
   5   4   3       24.61       25.22      1.04 o
   6   4   3        1.35        1.10      0.47 o
   7   4   3       11.88       13.39      1.02 o
   8   4   3        0.95        1.42      1.04 o
  -9   5   3        0.01       -1.13      1.56 o
  -8   5   3        0.03       -0.30      0.49 o
  -7   5   3        4.70        4.44      0.59 o
  -6   5   3       30.99       30.71      0.97 o
  -5   5   3      149.62      149.49      3.16 o
  -4   5   3       49.20       53.81      1.19 o
  -3   5   3      114.12      117.38      1.95 o
  -2   5   3       40.62       36.53      0.89 o
  -1   5   3       74.39       75.74      1.93 o
   0   5   3        1.08        0.59      0.13 o
   1   5   3       83.16       86.17      1.56 o
   2   5   3       19.62       18.18      0.52 o
   3   5   3        1.65        1.30      0.25 o
   4   5   3       14.64       13.63      0.60 o
   5   5   3        5.99        4.73      0.56 o
   6   5   3       26.06       27.66      1.37 o
   7   5   3        5.15        3.49      0.74 o
   8   5   3        0.29        1.44      0.64 o
  -9   6   3        0.08       -0.42      1.23 o
  -8   6   3        0.33       -0.19      0.54 o
  -7   6   3        4.95        4.93      0.55 o
  -6   6   3       21.70       21.44      0.82 o
  -5   6   3       26.19       27.48      1.16 o
  -4   6   3        0.52        0.11      0.29 o
  -3   6   3       40.42       37.16      1.15 o
  -2   6   3      123.59      118.15      3.68 o
  -1   6   3        0.23       -0.05      0.19 o
   0   6   3      117.91      111.50      2.24 o
   1   6   3       50.21       50.67      1.06 o
   2   6   3      104.28      104.44      1.93 o
   3   6   3        0.03       -0.24      0.24 o
   4   6   3       16.19       13.91      0.73 o
   5   6   3        0.40        0.60      0.50 o
   6   6   3        1.42       -0.12      0.51 o
   7   6   3        0.00       -0.53      0.53 o
  -8   7   3        0.02       -0.68      1.54 o
  -7   7   3        1.40        0.53      0.42 o
  -6   7   3        4.50        4.23      0.74 o
  -5   7   3        3.25        3.54      0.56 o
  -4   7   3       22.50       22.21      1.00 o
  -3   7   3        1.47        1.83      0.38 o
  -2   7   3        3.55        2.60      0.35 o
  -1   7   3       30.84       25.38      0.74 o
   0   7   3        0.07       -0.24      0.24 o
   1   7   3       64.17       60.48      1.42 o
   2   7   3        5.41        5.98      0.49 o
   3   7   3       32.99       33.07      1.13 o
   4   7   3        1.12        1.34      0.60 o
   5   7   3        2.44        1.53      0.50 o
   6   7   3        0.03        0.52      0.90 o
  -7   8   3        1.08        1.37      0.84 o
  -6   8   3        0.00        0.04      0.43 o
  -5   8   3        4.94        4.91      0.61 o
  -4   8   3        0.04        0.01      0.37 o
  -3   8   3       21.04       18.25      0.90 o
  -2   8   3        0.12       -0.29      0.31 o
  -1   8   3       14.75       13.71      0.85 o
   0   8   3        0.01       -0.08      0.31 o
   1   8   3        0.61        0.42      0.34 o
   2   8   3        1.61        2.74      0.42 o
   3   8   3        0.84        1.25      0.43 o
   4   8   3        2.09        1.71      0.90 o
   5   8   3        0.37        1.72      0.95 o
  -6   9   3        0.02       -0.01      0.56 o
  -5   9   3        0.13       -0.27      0.54 o
  -4   9   3        0.02       -0.38      0.50 o
  -3   9   3        2.42        1.16      0.54 o
  -2   9   3        0.44        0.32      0.45 o
  -1   9   3        1.29        0.82      0.39 o
   0   9   3        1.13        1.58      0.50 o
   1   9   3        0.09        0.12      0.41 o
   2   9   3        0.30       -0.15      0.70 o
   3   9   3        0.15        2.21      0.91 o
   4   9   3        0.23       -0.31      0.85 o
  -5  10   3        0.21       -0.55      0.60 o
  -4  10   3        0.58        0.64      0.97 o
  -3  10   3        1.58        1.64      0.64 o
  -2  10   3        0.21        0.58      0.54 o
  -1  10   3        0.14       -0.29      0.61 o
   0  10   3        1.24        2.21      0.98 o
   1  10   3        0.02        0.07      0.71 o
   2  10   3        0.00        0.22      0.86 o
  -1 -12   4        0.43        0.13      0.71 o
   0 -12   4        0.40        0.21      0.50 o
   1 -12   4        0.18       -0.56      0.56 o
   2 -12   4        0.15        0.73      0.61 o
   3 -12   4        1.13       -0.14      0.61 o
  -3 -11   4        0.04       -0.71      0.71 o
  -2 -11   4        0.86       -0.19      0.67 o
  -1 -11   4        0.33        0.45      0.48 o
   0 -11   4        0.20       -0.25      0.48 o
   1 -11   4        0.03       -0.05      0.48 o
   2 -11   4        0.84        0.76      0.49 o
   3 -11   4        3.56        4.00      0.72 o
   4 -11   4        1.36        0.56      0.55 o
   5 -11   4        0.49        1.45      0.59 o
  -5 -10   4        2.56        4.86      1.00 o
  -4 -10   4        3.98        5.29      1.51 o
  -3 -10   4        7.49        8.15      0.86 o
  -2 -10   4        5.03        6.26      1.20 o
  -1 -10   4        0.30        1.37      0.42 o
   0 -10   4        8.51        8.34      0.62 o
   1 -10   4        1.12        1.69      0.44 o
   2 -10   4        2.58        2.58      0.53 o
   3 -10   4        0.55        0.89      0.46 o
   4 -10   4        0.20       -0.39      0.39 o
   5 -10   4        4.39        5.16      0.67 o
   6 -10   4        0.18        0.76      0.55 o
   7 -10   4        0.18        0.39      0.58 o
  -6  -9   4        3.32        4.70      1.00 o
  -5  -9   4        0.10       -0.45      0.67 o
  -4  -9   4       17.63       22.65      1.20 o
  -3  -9   4        2.87        3.19      0.61 o
  -2  -9   4        0.14        2.01      0.49 o
  -1  -9   4        1.67        3.19      0.42 o
   0  -9   4        6.43        5.95      0.55 o
   1  -9   4       14.95       15.29      0.72 o
   2  -9   4       10.58        8.16      0.58 o
   3  -9   4       27.18       27.34      1.05 o
   4  -9   4        3.60        2.50      0.49 o
   5  -9   4        0.17       -0.28      0.40 o
   6  -9   4        0.42       -0.37      0.46 o
   7  -9   4        1.59        1.42      0.57 o
  -7  -8   4        3.01        2.65      1.12 o
  -6  -8   4        0.75        1.24      0.77 o
  -5  -8   4        5.47        5.79      0.73 o
  -4  -8   4        6.08        5.07      0.69 o
  -3  -8   4       93.93       97.75      2.67 o
  -2  -8   4       13.48       17.38      0.77 o
  -1  -8   4       59.90       58.65      1.30 o
   0  -8   4        0.72        1.51      0.34 o
   1  -8   4        7.26        6.35      0.44 o
   2  -8   4        0.68        0.78      0.30 o
   3  -8   4        0.62        0.62      0.31 o
   4  -8   4       39.69       46.95      1.30 o
   5  -8   4      100.36       97.76      2.53 o
   6  -8   4        0.38        0.75      0.45 o
   7  -8   4        8.81        8.85      0.78 o
   8  -8   4        1.71        1.22      0.73 o
  -8  -7   4        6.35        8.99      1.25 o
  -7  -7   4        1.09        1.19      1.19 o
  -6  -7   4        3.74        5.07      0.88 o
  -5  -7   4        5.37        6.21      1.14 o
  -4  -7   4       10.88       12.07      0.82 o
  -3  -7   4       55.50       52.19      1.67 o
  -2  -7   4        8.20        8.73      0.50 o
  -1  -7   4       42.63       41.40      0.99 o
   0  -7   4        2.89        3.81      0.35 o
   1  -7   4       17.59       15.82      0.58 o
   2  -7   4        6.09        6.60      0.41 o
   3  -7   4       19.16       18.07      0.61 o
   4  -7   4       86.60       83.60      1.56 o
   5  -7   4      103.51      109.83      2.12 o
   6  -7   4        1.00        0.79      0.42 o
   7  -7   4        6.23        7.83      0.64 o
   8  -7   4        0.00       -0.45      0.48 o
   9  -7   4        0.77       -0.19      0.57 o
  -8  -6   4        2.23        0.80      0.77 o
  -7  -6   4        5.19        4.18      1.17 o
  -6  -6   4        0.43        0.56      0.52 o
  -5  -6   4       18.08       21.28      1.06 o
  -4  -6   4        4.25        5.07      0.57 o
  -3  -6   4        1.63        1.54      0.36 o
  -2  -6   4      119.86      115.84      2.07 o
  -1  -6   4       12.61       12.11      0.49 o
   0  -6   4        9.97       12.41      0.45 o
   1  -6   4        2.93        3.99      0.29 o
   2  -6   4        0.31        0.22      0.20 o
   3  -6   4        2.73        2.72      0.28 o
   4  -6   4        9.16       12.39      0.59 o
   5  -6   4        5.20        6.19      0.71 o
   6  -6   4        2.59        2.52      0.42 o
   7  -6   4        0.86        0.00      0.41 o
   8  -6   4        9.88       10.59      0.70 o
   9  -6   4        2.07        3.76      0.67 o
  -9  -5   4        0.17       -0.56      0.82 o
  -8  -5   4        0.02       -0.31      0.70 o
  -7  -5   4        8.74        7.93      1.01 o
  -6  -5   4        0.14       -0.19      0.47 o
  -5  -5   4        7.16        4.35      0.57 o
  -4  -5   4        4.33        5.51      0.48 o
  -3  -5   4        0.16        0.89      0.29 o
  -2  -5   4       44.25       42.38      1.04 o
  -1  -5   4      530.72      558.99      7.41 o
   0  -5   4        1.60        0.85      0.19 o
   1  -5   4      271.73      302.41      4.11 o
   2  -5   4       95.34      102.95      1.49 o
   3  -5   4       81.35       81.84      1.61 o
   4  -5   4       83.66       88.60      1.44 o
   5  -5   4      201.45      194.45      3.04 o
   6  -5   4        4.62        2.84      0.40 o
   7  -5   4        1.11        1.01      0.44 o
   8  -5   4        8.58        7.33      0.62 o
   9  -5   4        0.45        0.75      0.56 o
  -9  -4   4        0.46       -0.67      0.79 o
  -8  -4   4        0.24       -0.14      0.69 o
  -7  -4   4        4.60        3.60      1.00 o
  -6  -4   4        2.22        1.37      0.53 o
  -5  -4   4       10.19        7.53      0.57 o
  -4  -4   4        0.06        0.06      0.29 o
  -3  -4   4        6.97        8.45      0.46 o
  -2  -4   4        0.01       -0.16      0.16 o
  -1  -4   4       50.08       56.32      0.89 o
   0  -4   4       43.09       38.97      0.66 o
   1  -4   4       63.12       80.49      1.16 o
   2  -4   4       13.75       14.38      0.40 o
   3  -4   4      183.31      193.33      2.72 o
   4  -4   4       42.27       33.55      0.71 o
   5  -4   4      162.62      174.99      2.75 o
   6  -4   4       17.80       20.12      1.14 o
   7  -4   4        3.57        2.93      0.60 o
   8  -4   4       15.69       16.42      0.81 o
   9  -4   4        0.09       -0.16      0.49 o
  -9  -3   4        0.89        0.57      0.81 o
  -8  -3   4        0.05        0.21      0.71 o
  -7  -3   4        6.09        4.40      0.84 o
  -6  -3   4       10.45        7.29      0.62 o
  -5  -3   4      109.60      101.26      2.30 o
  -4  -3   4      113.04      112.90      2.21 o
  -3  -3   4      824.64      785.60     11.03 o
  -2  -3   4       78.76       79.27      1.16 o
  -1  -3   4      287.26      279.75      3.18 o
   0  -3   4      141.84      150.51      1.97 o
   1  -3   4      336.02      352.17      4.18 o
   2  -3   4        0.12        0.24      0.10 o
   3  -3   4       47.03       55.11      0.89 o
   4  -3   4       13.71       21.48      0.56 o
   5  -3   4       43.63       39.79      0.87 o
   6  -3   4        4.42        4.71      0.45 o
   7  -3   4       24.37       25.38      1.08 o
   8  -3   4        5.33        4.96      0.54 o
   9  -3   4        0.15        0.56      0.44 o
  -9  -2   4        0.02       -0.73      1.37 o
  -8  -2   4       11.18        7.41      1.08 o
  -7  -2   4        0.00       -0.60      0.60 o
  -6  -2   4      135.73      128.39      3.17 o
  -5  -2   4        5.31        5.53      0.48 o
  -4  -2   4      162.92      144.66      2.13 o
  -3  -2   4      638.06      643.64      8.00 o
  -2  -2   4        7.31        4.01      0.21 o
  -1  -2   4      477.55      450.23      5.00 o
   0  -2   4        0.03       -0.08      0.08 o
   1  -2   4      453.56      419.01      4.50 o
   2  -2   4       32.75       32.63      0.54 o
   3  -2   4      118.33      100.11      1.46 o
   4  -2   4       25.30       23.36      0.56 o
   5  -2   4        0.68        1.15      0.26 o
   6  -2   4       18.25       18.73      0.83 o
   7  -2   4        7.00        4.79      0.52 o
   8  -2   4       13.04       11.81      0.97 o
   9  -2   4        0.03       -0.43      0.45 o
 -10  -1   4        6.44        6.75      1.20 o
  -9  -1   4        5.91        7.20      1.43 o
  -8  -1   4       17.07       12.55      1.19 o
  -7  -1   4       11.90       11.08      1.19 o
  -6  -1   4        8.48        6.97      1.16 o
  -5  -1   4        6.54        7.54      0.37 o
  -4  -1   4      217.98      232.50      3.04 o
  -3  -1   4      150.56      156.92      2.21 o
  -2  -1   4        8.00        6.48      0.32 o
  -1  -1   4       31.72       32.24      0.44 o
   0  -1   4      563.89      537.14      5.47 o
   1  -1   4      406.09      366.34      4.27 o
   2  -1   4       24.21       27.19      0.51 o
   3  -1   4      991.98     1074.66     15.89 o
   4  -1   4        2.12        3.84      0.25 o
   5  -1   4       35.98       42.32      0.92 o
   6  -1   4        6.63        7.68      0.46 o
   7  -1   4        0.42        0.31      0.36 o
   8  -1   4        1.10        0.77      0.42 o
   9  -1   4        0.26        0.02      0.46 o
 -10   0   4        7.80        7.34      1.16 o
  -9   0   4        8.43        7.15      1.08 o
  -8   0   4        3.76        2.85      0.84 o
  -7   0   4        1.25        1.08      0.43 o
  -6   0   4        0.80        1.06      0.29 o
  -5   0   4       18.06       17.42      0.49 o
  -4   0   4       54.82       53.68      0.91 o
  -3   0   4       54.50       55.53      0.85 o
  -2   0   4       14.94       11.68      0.28 o
  -1   0   4      323.57      305.80      3.41 o
   0   0   4      433.60      445.77      5.18 o
   1   0   4        3.10        4.46      0.19 o
   2   0   4      708.41      766.85     11.36 o
   3   0   4      302.28      340.15      5.14 o
   4   0   4        8.93       10.76      0.42 o
   5   0   4        1.09        1.03      0.21 o
   6   0   4        7.05        6.36      0.43 o
   7   0   4        1.28        1.29      0.38 o
   8   0   4        0.57        0.93      0.43 o
   9   0   4        0.00        0.05      0.55 o
 -10   1   4        0.52        1.13      1.05 o
  -9   1   4        2.93        3.83      0.89 o
  -8   1   4       29.21       28.15      2.14 o
  -7   1   4        0.53        0.76      0.39 o
  -6   1   4       19.98       20.67      0.66 o
  -5   1   4        9.87        9.33      0.54 o
  -4   1   4        9.51        7.67      0.30 o
  -3   1   4       73.76       69.53      0.94 o
  -2   1   4       85.51       94.83      1.34 o
  -1   1   4      478.17      468.14      5.42 o
   0   1   4      111.11      106.68      2.48 o
   1   1   4      647.71      722.85     27.89 o
   2   1   4      309.86      303.98      5.03 o
   3   1   4      230.21      228.10      3.86 o
   4   1   4       27.53       27.28      0.61 o
   5   1   4        3.44        4.20      0.28 o
   6   1   4        0.05       -0.07      0.24 o
   7   1   4        1.67        1.64      0.42 o
   8   1   4        2.92        3.41      0.59 o
   9   1   4        4.56        5.87      1.15 o
 -10   2   4        0.17        0.47      0.76 o
  -9   2   4        9.19        7.63      1.07 o
  -8   2   4        8.57        7.67      0.79 o
  -7   2   4       11.37       11.41      0.69 o
  -6   2   4        1.03        0.59      0.28 o
  -5   2   4        1.66        2.03      0.25 o
  -4   2   4       11.48       14.40      0.41 o
  -3   2   4       77.33       75.27      1.17 o
  -2   2   4      139.62      121.84      1.78 o
  -1   2   4      494.02      464.85      6.37 o
   0   2   4      268.81      272.75      7.32 o
   2   2   4      114.68      110.65      2.08 o
   3   2   4        1.00        0.53      0.35 o
   4   2   4       26.12       23.65      0.67 o
   5   2   4       33.59       36.45      1.17 o
   6   2   4       42.61       41.37      1.17 o
   7   2   4       16.58       18.96      1.54 o
   8   2   4        0.00        0.11      0.87 o
   9   2   4       12.86       13.24      1.13 o
  -9   3   4        3.37        4.08      0.92 o
  -8   3   4       10.08        9.61      1.22 o
  -7   3   4       22.18       23.95      0.97 o
  -6   3   4        1.33        0.90      0.36 o
  -5   3   4        0.74        0.47      0.27 o
  -4   3   4       36.64       32.66      0.77 o
  -3   3   4        5.27        4.14      0.24 o
  -2   3   4       14.24        9.98      0.34 o
  -1   3   4      376.75      362.29      6.20 o
   0   3   4        0.88        3.74      0.22 o
   1   3   4        0.54        0.35      0.13 o
   2   3   4        9.70       10.60      0.42 o
   3   3   4       41.92       38.53      1.05 o
   4   3   4       25.49       26.86      1.25 o
   5   3   4       55.97       56.50      1.36 o
   6   3   4       52.19       55.86      1.67 o
   7   3   4       17.68       18.22      1.11 o
   8   3   4        0.00       -0.08      0.54 o
  -9   4   4        0.18        1.36      0.79 o
  -8   4   4       20.90       22.64      1.24 o
  -7   4   4       22.58       25.24      1.03 o
  -6   4   4        0.16       -0.36      0.36 o
  -5   4   4       25.20       22.99      0.72 o
  -4   4   4        0.15       -0.11      0.24 o
  -3   4   4      129.43      127.22      2.29 o
  -2   4   4        4.99        6.03      0.28 o
  -1   4   4      515.25      507.01      8.20 o
   0   4   4       10.60       12.40      0.47 o
   1   4   4       38.64       45.25      0.98 o
   2   4   4       58.81       55.32      1.37 o
   3   4   4       94.02       86.74      2.09 o
   4   4   4        0.02       -0.24      0.24 o
   5   4   4      224.28      231.92      6.83 o
   6   4   4        1.45        3.46      0.57 o
   7   4   4       19.05       20.58      1.62 o
   8   4   4        0.01       -0.11      0.56 o
  -9   5   4        0.44        0.47      0.76 o
  -8   5   4       11.03       11.10      0.96 o
  -7   5   4        1.56        1.34      0.48 o
  -6   5   4       15.58       18.06      0.77 o
  -5   5   4        0.55        0.24      0.47 o
  -4   5   4       12.43       13.51      0.53 o
  -3   5   4        0.51       -0.11      0.25 o
  -2   5   4       16.70       17.00      0.44 o
  -1   5   4      105.83       97.05      1.96 o
   0   5   4       54.84       50.26      1.72 o
   1   5   4       13.73       15.20      0.52 o
   2   5   4       23.75       23.75      0.71 o
   3   5   4        6.75        5.93      0.48 o
   4   5   4       50.61       50.54      1.96 o
   5   5   4        0.40       -0.34      0.34 o
   6   5   4        6.42        5.19      0.60 o
   7   5   4        0.06        1.33      0.89 o
  -8   6   4        0.31        0.62      0.68 o
  -7   6   4        2.36        2.54      0.62 o
  -6   6   4       17.79       18.92      0.81 o
  -5   6   4        0.03        0.40      0.40 o
  -4   6   4       87.64       83.49      2.23 o
  -3   6   4        0.32        0.72      0.31 o
  -2   6   4       12.02       13.34      0.71 o
  -1   6   4        2.06        0.31      0.17 o
   0   6   4        9.83       10.98      0.57 o
   1   6   4       76.39       65.40      1.70 o
   2   6   4        2.96        3.54      0.50 o
   3   6   4        6.95        6.32      0.65 o
   4   6   4        0.56       -0.44      0.44 o
   5   6   4        2.76        2.64      0.93 o
   6   6   4        0.03        0.95      0.92 o
   7   6   4        0.53        0.42      0.98 o
  -8   7   4        0.16        0.22      0.76 o
  -7   7   4        0.41       -0.39      0.46 o
  -6   7   4        0.77        0.34      0.46 o
  -5   7   4        0.40        0.76      0.44 o
  -4   7   4        0.19        0.96      0.41 o
  -3   7   4       15.84       16.19      0.71 o
  -2   7   4        4.93        5.09      0.52 o
  -1   7   4       46.57       43.40      1.09 o
   0   7   4       24.50       20.97      1.11 o
   1   7   4        4.22        3.00      0.54 o
   2   7   4       14.77       14.65      1.43 o
   3   7   4        0.24        0.67      0.47 o
   4   7   4        0.01       -0.31      0.65 o
   5   7   4        0.17       -0.47      0.65 o
   6   7   4        0.00        0.59      0.86 o
  -7   8   4        2.06        1.82      0.74 o
  -6   8   4        0.62        0.22      0.55 o
  -5   8   4        1.23        0.99      0.57 o
  -4   8   4        4.20        4.19      0.71 o
  -3   8   4        0.28        0.02      0.89 o
  -2   8   4        6.62        8.37      0.70 o
  -1   8   4        1.52        2.32      0.59 o
   0   8   4        4.89        5.88      0.70 o
   1   8   4        7.49        7.54      0.77 o
   2   8   4        0.09        0.21      0.47 o
   3   8   4        0.58        0.49      0.73 o
   4   8   4        0.11        0.25      0.76 o
   5   8   4        0.02       -0.74      0.74 o
  -5   9   4        0.28       -0.30      0.54 o
  -4   9   4        1.41        1.57      0.60 o
  -3   9   4        0.88       -0.16      0.44 o
  -2   9   4        0.91        1.17      0.48 o
  -1   9   4        0.11        0.53      0.66 o
   0   9   4        0.04        1.24      0.79 o
   1   9   4        0.41        0.20      0.66 o
   2   9   4        0.03        1.41      0.84 o
   3   9   4        0.00       -0.69      0.69 o
  -3  10   4        3.55        4.95      0.77 o
  -2  10   4        0.08        0.55      0.95 o
  -1  10   4        2.66        2.69      1.02 o
   0  10   4        0.03        0.84      0.86 o
   1  10   4        1.78        1.61      0.93 o
  -1 -12   5        1.77        2.22      0.77 o
   0 -12   5        0.19        0.35      0.51 o
   1 -12   5        1.82        1.63      0.68 o
   2 -12   5        2.14        1.83      0.68 o
   3 -12   5        0.03       -0.60      0.60 o
  -3 -11   5        2.19        0.97      0.80 o
  -2 -11   5        0.02       -0.54      0.67 o
  -1 -11   5        0.30        0.23      0.49 o
   0 -11   5        2.70        2.43      0.69 o
   1 -11   5        2.96        2.97      0.77 o
   2 -11   5        4.15        6.12      0.71 o
   3 -11   5        0.01        1.02      0.53 o
   4 -11   5        1.38        1.73      0.62 o
   5 -11   5        0.07        0.11      0.55 o
  -5 -10   5        6.81        9.30      1.22 o
  -4 -10   5        5.09        6.17      1.03 o
  -3 -10   5        0.78        0.28      0.70 o
  -2 -10   5       26.16       27.40      1.35 o
  -1 -10   5        0.03        0.49      0.42 o
   0 -10   5        1.71        0.82      0.48 o
   1 -10   5        3.16        3.35      0.61 o
   2 -10   5        8.03        9.15      0.81 o
   3 -10   5        2.59        2.88      0.57 o
   4 -10   5        1.13        2.36      0.52 o
   5 -10   5        0.15       -0.47      0.47 o
   6 -10   5        0.00       -0.15      0.52 o
  -6  -9   5        4.51        4.96      1.09 o
  -5  -9   5       10.10       11.06      2.80 o
  -4  -9   5       11.52       11.80      1.16 o
  -3  -9   5        0.19       -0.54      1.16 o
  -2  -9   5       22.79       24.48      1.42 o
  -1  -9   5        0.58        0.51      0.35 o
   0  -9   5        4.21        4.44      0.50 o
   1  -9   5       10.47       10.10      0.62 o
   2  -9   5        4.52        3.85      0.55 o
   3  -9   5        8.11        7.94      0.79 o
   4  -9   5        8.11        7.39      0.61 o
   5  -9   5        0.43        0.62      0.46 o
   6  -9   5        0.00       -0.32      0.48 o
   7  -9   5        2.19        1.96      0.60 o
  -7  -8   5        8.51       11.27      2.92 o
  -6  -8   5        8.50        8.33      1.13 o
  -5  -8   5        4.11        3.85      1.05 o
  -4  -8   5        0.15        0.39      0.63 o
  -3  -8   5        0.63        1.19      0.50 o
  -2  -8   5       46.20       49.16      2.24 o
  -1  -8   5        1.67        1.07      0.36 o
   0  -8   5       31.65       29.78      1.18 o
   1  -8   5        0.07       -0.24      0.29 o
   2  -8   5       13.11       11.44      0.56 o
   3  -8   5       31.10       27.23      1.08 o
   4  -8   5       17.48       18.76      0.75 o
   5  -8   5        4.03        4.51      0.54 o
   6  -8   5        0.15       -0.06      0.42 o
   7  -8   5        3.04        2.94      0.61 o
   8  -8   5        2.14        2.79      0.92 o
  -7  -7   5        0.86        2.01      1.08 o
  -6  -7   5        0.16        0.38      0.68 o
  -5  -7   5        0.11       -0.26      0.57 o
  -4  -7   5        4.88        4.12      0.62 o
  -3  -7   5       32.45       37.40      1.25 o
  -2  -7   5      180.17      161.12      2.81 o
  -1  -7   5       19.03       15.97      0.62 o
   0  -7   5       12.96       12.05      0.53 o
   1  -7   5       52.10       46.39      1.06 o
   2  -7   5       11.09       10.60      0.54 o
   3  -7   5       79.49       77.93      1.46 o
   4  -7   5        0.36        0.91      0.37 o
   5  -7   5       73.41       75.55      1.62 o
   6  -7   5        0.55        0.39      0.37 o
   7  -7   5        3.29        2.40      0.51 o
   8  -7   5        0.45        0.94      0.56 o
  -8  -6   5        0.14       -0.64      0.78 o
  -7  -6   5        2.02        1.76      0.79 o
  -6  -6   5        7.42        7.21      0.97 o
  -5  -6   5        8.79        8.14      0.75 o
  -4  -6   5        0.00       -0.35      0.35 o
  -3  -6   5      305.49      294.72      4.77 o
  -2  -6   5       14.30       14.15      0.58 o
  -1  -6   5      180.29      170.30      2.87 o
   0  -6   5      135.52      133.41      2.14 o
   1  -6   5       44.85       47.51      1.32 o
   2  -6   5       82.86       89.24      1.45 o
   3  -6   5        9.33       10.14      0.42 o
   4  -6   5      102.37       98.37      1.87 o
   5  -6   5       61.88       59.53      1.36 o
   6  -6   5        2.40        2.52      0.41 o
   7  -6   5        0.17       -0.28      0.36 o
   8  -6   5        5.33        5.57      0.62 o
   9  -6   5        2.25        3.29      0.68 o
  -8  -5   5        0.35        1.03      0.79 o
  -7  -5   5        6.61        5.88      0.97 o
  -6  -5   5       11.90       10.39      1.04 o
  -5  -5   5       12.45       14.94      1.17 o
  -4  -5   5        2.86        3.58      0.61 o
  -3  -5   5       62.79       64.94      1.34 o
  -2  -5   5      128.20      128.91      2.08 o
  -1  -5   5       19.57       21.66      0.58 o
   0  -5   5       18.57       21.44      0.57 o
   1  -5   5        8.79        7.73      0.32 o
   2  -5   5       77.53       71.74      1.13 o
   3  -5   5      281.59      261.87      3.65 o
   4  -5   5      149.04      149.48      2.24 o
   5  -5   5       33.06       29.95      0.88 o
   6  -5   5       35.25       33.42      0.97 o
   7  -5   5        9.19        9.29      0.92 o
   8  -5   5        5.01        3.83      0.55 o
   9  -5   5        0.96        1.46      0.59 o
  -9  -4   5        0.17       -0.37      0.84 o
  -8  -4   5        0.24        0.06      0.74 o
  -7  -4   5       20.31       16.03      1.28 o
  -6  -4   5       14.35       12.34      1.09 o
  -5  -4   5       85.60       69.51      1.79 o
  -4  -4   5       26.24       24.29      0.81 o
  -3  -4   5       15.34       18.71      0.58 o
  -2  -4   5        0.62       -0.17      0.17 o
  -1  -4   5       65.44       76.58      1.22 o
   0  -4   5      500.73      518.16      8.90 o
   1  -4   5        0.20       -0.11      0.11 o
   2  -4   5       13.90       15.23      0.42 o
   3  -4   5        0.69        1.16      0.19 o
   4  -4   5      114.91      112.31      1.86 o
   5  -4   5       34.76       34.99      0.94 o
   6  -4   5       31.65       32.29      1.02 o
   7  -4   5       35.03       34.53      1.12 o
   8  -4   5        0.24       -0.22      0.39 o
   9  -4   5        4.93        4.48      0.59 o
  -9  -3   5        0.19        1.28      0.89 o
  -8  -3   5       13.08        9.57      1.16 o
  -7  -3   5       15.65       15.94      1.25 o
  -6  -3   5       56.93       46.47      2.84 o
  -5  -3   5       16.28       16.12      0.77 o
  -4  -3   5      111.58      117.54      1.93 o
  -3  -3   5       24.96       22.06      0.74 o
  -2  -3   5       11.10        7.51      0.29 o
  -1  -3   5      133.55      136.17      1.73 o
   0  -3   5     1090.19     1114.91     12.30 o
   1  -3   5        6.97        9.96      0.27 o
   2  -3   5       72.28       76.95      1.06 o
   3  -3   5       29.98       25.36      0.51 o
   4  -3   5        0.44        0.35      0.23 o
   5  -3   5        5.83        4.46      0.37 o
   6  -3   5       51.46       42.90      1.17 o
   7  -3   5       47.75       41.53      1.20 o
   8  -3   5        0.01       -0.26      0.35 o
   9  -3   5        8.05        8.50      0.75 o
  -9  -2   5        0.19        0.66      0.82 o
  -8  -2   5        5.82        5.75      1.00 o
  -7  -2   5       12.59       11.86      1.10 o
  -6  -2   5       13.08       11.56      0.81 o
  -5  -2   5      162.18      160.12      3.35 o
  -4  -2   5        5.69        6.26      0.31 o
  -3  -2   5       71.53       66.24      1.08 o
  -2  -2   5        4.27        6.05      0.23 o
  -1  -2   5       20.97       20.65      0.36 o
   0  -2   5      129.29      126.97      1.52 o
   1  -2   5       79.32       83.06      1.06 o
   2  -2   5      147.85      147.64      2.06 o
   3  -2   5       89.60       92.88      1.39 o
   4  -2   5       16.51       13.50      0.49 o
   5  -2   5       16.81       18.17      0.64 o
   6  -2   5       36.84       30.27      0.86 o
   7  -2   5       33.01       30.69      1.10 o
   8  -2   5        1.03        0.27      0.42 o
   9  -2   5        2.29        2.16      0.52 o
  -9  -1   5        2.19        2.39      1.26 o
  -8  -1   5        6.98        4.59      0.95 o
  -7  -1   5        1.46        0.65      0.52 o
  -6  -1   5       19.87       18.91      0.97 o
  -5  -1   5       41.51       44.22      0.92 o
  -4  -1   5       36.12       36.89      1.02 o
  -3  -1   5       89.88       98.99      1.54 o
  -2  -1   5       14.19       11.05      0.29 o
  -1  -1   5      573.99      548.46      6.39 o
   0  -1   5       34.35       29.19      0.44 o
   1  -1   5      372.63      353.23      4.14 o
   2  -1   5        4.83        5.12      0.20 o
   3  -1   5        1.68        1.24      0.17 o
   4  -1   5       10.02        9.73      0.37 o
   5  -1   5       12.03       11.22      0.44 o
   6  -1   5        5.56        6.23      0.45 o
   7  -1   5        0.06        0.09      0.37 o
   8  -1   5        3.83        3.52      0.52 o
   9  -1   5        2.71        2.40      0.66 o
  -9   0   5        0.21        0.08      0.95 o
  -8   0   5        5.33        4.40      0.89 o
  -7   0   5        3.16        4.19      0.64 o
  -6   0   5        0.10        0.21      0.34 o
  -5   0   5        0.19       -0.22      0.22 o
  -4   0   5       92.13       88.57      1.38 o
  -3   0   5       28.31       28.00      0.53 o
  -2   0   5       19.60       21.47      0.39 o
  -1   0   5       57.29       64.51      0.85 o
   0   0   5       35.26       25.03      0.40 o
   1   0   5       88.59      100.12      1.41 o
   2   0   5       37.47       30.67      0.69 o
   3   0   5       29.93       26.89      0.62 o
   4   0   5        9.34        9.89      0.36 o
   5   0   5        0.02        0.02      0.18 o
   6   0   5       10.95        9.74      0.77 o
   7   0   5       18.00       17.77      0.82 o
   8   0   5        3.22        2.97      0.60 o
   9   0   5        3.58        4.78      0.73 o
  -9   1   5        0.81        0.72      0.89 o
  -8   1   5        0.27        0.05      0.65 o
  -7   1   5        0.85        0.16      0.37 o
  -6   1   5        2.39        1.24      0.31 o
  -5   1   5       15.88       15.64      0.65 o
  -4   1   5      130.86      132.56      2.06 o
  -3   1   5       10.39       10.65      0.32 o
  -2   1   5       20.76       18.22      0.47 o
  -1   1   5        0.53       -0.09      0.09 o
   0   1   5        5.77        9.26      0.28 o
   1   1   5       72.87       74.23      2.30 o
   2   1   5        0.71        0.07      0.10 o
   3   1   5       91.58       98.34      2.39 o
   4   1   5       27.93       27.69      0.63 o
   5   1   5        0.21        0.19      0.18 o
   6   1   5        0.69        0.39      0.28 o
   7   1   5        2.35        2.35      0.71 o
   8   1   5        0.02       -0.07      0.45 o
   9   1   5        1.29        0.69      0.62 o
  -9   2   5        1.59        1.41      0.79 o
  -8   2   5       10.04        9.52      0.90 o
  -7   2   5        0.15        0.20      0.45 o
  -6   2   5        0.16       -0.02      0.26 o
  -5   2   5       29.13       28.80      0.78 o
  -4   2   5       99.21      102.63      1.44 o
  -3   2   5       16.41       20.68      0.49 o
  -2   2   5     1123.85     1153.47     14.74 o
  -1   2   5      136.50      130.57      2.30 o
   0   2   5      319.83      296.63      7.97 o
   1   2   5       39.29       36.52      1.67 o
   2   2   5        2.90        3.65      0.34 o
   3   2   5       13.55       14.89      0.55 o
   4   2   5       25.42       25.26      0.86 o
   5   2   5        2.55        3.02      0.31 o
   6   2   5        0.34       -0.39      0.39 o
   7   2   5        8.68        8.19      0.75 o
   8   2   5        0.02       -0.40      0.52 o
  -9   3   5       16.18       15.21      1.49 o
  -8   3   5       11.10       14.48      2.30 o
  -7   3   5       12.36       11.37      0.86 o
  -6   3   5        0.05       -0.31      0.31 o
  -5   3   5        6.35        6.70      0.39 o
  -4   3   5        3.54        2.81      0.23 o
  -3   3   5       11.29       10.15      0.33 o
  -2   3   5       87.07       79.51      1.79 o
  -1   3   5       41.08       39.62      0.92 o
   0   3   5        0.88        1.60      0.14 o
   2   3   5       60.24       54.62      1.28 o
   3   3   5       44.86       42.70      1.21 o
   4   3   5      116.01      122.14      2.96 o
   5   3   5       50.01       56.66      2.47 o
   6   3   5       10.41        9.36      0.62 o
   7   3   5       10.86       11.70      0.82 o
   8   3   5        1.56        0.97      0.90 o
  -9   4   5       15.71       15.15      2.87 o
  -8   4   5        3.41        3.24      0.71 o
  -7   4   5       22.75       23.62      1.21 o
  -6   4   5       28.57       30.44      1.06 o
  -5   4   5        8.67        7.35      0.48 o
  -4   4   5       12.89       12.73      0.49 o
  -3   4   5       32.92       31.53      0.79 o
  -2   4   5      197.84      187.65      3.23 o
  -1   4   5       61.35       57.19      1.27 o
   0   4   5       11.11       10.26      0.43 o
   1   4   5       70.73       64.56      1.51 o
   2   4   5       17.12       15.00      0.56 o
   3   4   5      123.92      121.11      5.09 o
   4   4   5        8.35       10.10      0.77 o
   5   4   5       33.54       36.01      3.67 o
   6   4   5        5.69        4.47      1.00 o
   7   4   5        0.70        0.49      0.86 o
  -8   5   5        1.46        1.16      0.63 o
  -7   5   5        3.74        3.99      0.68 o
  -6   5   5       17.35       19.47      0.81 o
  -5   5   5       18.74       17.25      0.72 o
  -4   5   5       65.48       66.38      1.62 o
  -3   5   5       28.52       29.97      1.21 o
  -2   5   5      125.54      116.26      2.22 o
  -1   5   5        3.83        4.31      0.37 o
   0   5   5        2.26        1.25      0.30 o
   1   5   5        0.22       -0.18      0.21 o
   2   5   5        9.10        8.59      0.58 o
   3   5   5        0.31        0.31      0.37 o
   4   5   5        0.70       -0.13      0.85 o
   5   5   5        8.90        9.97      0.89 o
   6   5   5        6.81        7.26      1.14 o
   7   5   5        0.42       -0.44      0.79 o
  -8   6   5        0.86        1.14      0.66 o
  -7   6   5        0.18       -0.06      0.53 o
  -6   6   5       35.28       37.65      1.28 o
  -5   6   5        1.89        2.63      0.56 o
  -4   6   5       12.86       13.96      0.76 o
  -3   6   5       14.62       16.25      0.69 o
  -2   6   5        2.00        0.93      0.28 o
  -1   6   5       52.47       51.61      1.86 o
   0   6   5       15.36       11.78      0.84 o
   1   6   5       40.75       40.21      1.49 o
   2   6   5        6.28        6.46      0.87 o
   3   6   5        0.68        0.17      0.41 o
   4   6   5        6.65        5.91      0.72 o
   5   6   5        2.63        1.06      0.79 o
   6   6   5        0.01        0.87      0.89 o
  -7   7   5        0.41        0.61      0.57 o
  -6   7   5        1.26        1.45      0.55 o
  -5   7   5        1.97        1.52      0.69 o
  -4   7   5        0.31       -0.06      0.85 o
  -3   7   5        3.83        3.02      0.54 o
  -2   7   5        1.05        0.92      0.32 o
  -1   7   5        0.39        0.39      0.41 o
   0   7   5        0.87        0.14      0.72 o
   1   7   5        3.21        3.38      0.52 o
   2   7   5        0.55        0.79      0.43 o
   3   7   5        0.42        0.07      0.48 o
   4   7   5        0.01       -0.49      0.49 o
   5   7   5        0.13       -0.70      0.70 o
  -6   8   5        1.50        2.38      1.49 o
  -5   8   5        0.35        0.28      0.53 o
  -4   8   5        1.36        1.08      0.82 o
  -3   8   5        0.05        0.13      0.42 o
  -2   8   5        0.09        0.43      0.69 o
  -1   8   5        0.38        0.10      0.45 o
   0   8   5        4.16        5.14      0.67 o
   1   8   5        0.03        0.04      0.45 o
   2   8   5        0.36        0.12      0.48 o
   3   8   5        0.16       -0.30      0.64 o
   4   8   5        0.62        1.93      0.84 o
  -4   9   5        2.85        3.72      0.79 o
  -3   9   5        0.01        0.11      0.82 o
  -2   9   5        0.48       -0.27      0.77 o
  -1   9   5        0.12       -0.65      0.65 o
   0   9   5        0.04       -0.16      0.66 o
   1   9   5        0.10       -0.15      0.64 o
   2   9   5        0.16        0.82      0.74 o
  -1 -12   6        0.65       -0.10      0.64 o
   0 -12   6        0.87        1.43      0.57 o
   1 -12   6        0.05       -0.54      0.54 o
   2 -12   6        0.02       -0.08      0.56 o
   3 -12   6        0.07        0.91      0.62 o
  -3 -11   6        0.06       -0.02      0.79 o
  -2 -11   6        7.83        9.11      0.95 o
  -1 -11   6        1.35        1.36      0.53 o
   0 -11   6        0.42        1.05      0.55 o
   1 -11   6        5.12        5.84      0.73 o
   2 -11   6        0.19        0.90      0.59 o
   3 -11   6        6.54        6.11      0.68 o
   4 -11   6        0.00       -0.51      0.51 o
   5 -11   6        1.98        2.07      0.65 o
  -5 -10   6        0.00        0.77      0.90 o
  -4 -10   6        0.99       -0.33      0.76 o
  -3 -10   6        0.10        0.18      0.72 o
  -2 -10   6        0.08        1.02      0.58 o
  -1 -10   6        1.19        2.37      0.49 o
   0 -10   6        0.27        0.99      0.49 o
   1 -10   6        0.86        0.33      0.47 o
   2 -10   6        5.98        3.83      0.59 o
   3 -10   6        0.00        0.23      0.43 o
   4 -10   6        0.02       -0.32      0.60 o
   5 -10   6        0.56       -0.25      0.48 o
   6 -10   6        0.65        0.92      0.58 o
  -6  -9   6        0.34        1.01      0.88 o
  -5  -9   6        9.92       13.09      1.32 o
  -4  -9   6        0.07       -0.46      0.67 o
  -3  -9   6        3.75        5.38      0.76 o
  -2  -9   6        0.07        0.08      0.66 o
  -1  -9   6        1.55        1.22      0.43 o
   0  -9   6        2.58        2.64      0.53 o
   1  -9   6       46.83       47.47      1.65 o
   2  -9   6        0.22       -0.33      0.42 o
   3  -9   6       20.73       17.28      0.82 o
   4  -9   6        2.53        1.50      0.53 o
   5  -9   6       13.87       14.13      0.80 o
   6  -9   6        0.00       -0.29      0.46 o
   7  -9   6        2.37        2.64      0.70 o
  -7  -8   6        1.15        1.57      1.12 o
  -6  -8   6        0.74        1.62      0.81 o
  -5  -8   6        4.20        5.96      1.14 o
  -4  -8   6        3.58        3.19      0.78 o
  -3  -8   6       38.65       37.17      1.33 o
  -2  -8   6        0.85        0.58      0.46 o
  -1  -8   6       48.78       46.15      1.17 o
   0  -8   6        1.47        0.98      0.35 o
   1  -8   6       24.05       22.58      0.86 o
   2  -8   6        8.14        6.64      0.50 o
   3  -8   6       27.79       28.01      0.91 o
   4  -8   6        0.01        0.12      0.34 o
   5  -8   6        3.99        4.61      0.55 o
   6  -8   6        0.32        0.03      0.44 o
   7  -8   6        1.76        2.00      0.55 o
   8  -8   6        2.68        3.22      0.73 o
  -7  -7   6        0.34        0.02      0.78 o
  -6  -7   6        0.66        0.75      0.76 o
  -5  -7   6        1.02        0.01      0.64 o
  -4  -7   6       17.04       16.82      1.05 o
  -3  -7   6      110.15      115.92      2.22 o
  -2  -7   6        0.00       -0.30      0.31 o
  -1  -7   6       27.84       28.20      0.84 o
   0  -7   6       13.34       11.51      0.53 o
   1  -7   6        1.42        1.27      0.30 o
   2  -7   6        0.79        1.00      0.29 o
   3  -7   6      111.35      106.03      2.03 o
   4  -7   6      104.92      109.72      2.12 o
   5  -7   6        3.19        3.84      0.55 o
   6  -7   6       18.88       19.99      0.81 o
   7  -7   6        7.71        8.57      0.68 o
   8  -7   6        6.79        8.17      0.74 o
  -8  -6   6        0.02       -0.79      0.79 o
  -7  -6   6        0.03        0.64      0.79 o
  -6  -6   6        0.47       -0.61      0.61 o
  -5  -6   6        2.01        2.75      0.75 o
  -4  -6   6        0.44        0.07      0.45 o
  -3  -6   6       48.26       53.65      1.26 o
  -2  -6   6       12.01       11.72      0.55 o
  -1  -6   6       44.64       43.82      1.15 o
   0  -6   6       93.56       95.60      1.64 o
   1  -6   6        9.19        8.27      0.38 o
   2  -6   6       14.70       13.40      0.47 o
   3  -6   6       23.28       20.20      0.59 o
   4  -6   6      160.25      148.04      2.65 o
   5  -6   6       11.82       12.02      0.63 o
   6  -6   6       26.65       24.19      0.87 o
   7  -6   6        0.22        0.01      0.38 o
   8  -6   6        2.26        2.26      0.56 o
  -8  -5   6        1.38        0.48      0.80 o
  -7  -5   6        0.49       -0.29      0.68 o
  -6  -5   6       16.44       10.79      1.10 o
  -5  -5   6       30.57       27.24      1.25 o
  -4  -5   6        0.60        0.32      0.38 o
  -3  -5   6      339.55      318.38      4.71 o
  -2  -5   6      104.94       90.48      1.58 o
  -1  -5   6       32.42       28.38      0.69 o
   0  -5   6        0.02        0.31      0.20 o
   1  -5   6       36.28       36.81      0.77 o
   2  -5   6       76.62       65.75      1.21 o
   3  -5   6       12.20       12.94      0.55 o
   4  -5   6       96.52       88.75      1.75 o
   5  -5   6        8.61        8.59      0.71 o
   6  -5   6       31.82       32.03      0.97 o
   7  -5   6        0.11        0.03      0.36 o
   8  -5   6        1.39        1.47      0.44 o
   9  -5   6        0.01        0.12      0.56 o
  -9  -4   6        2.03        1.01      0.92 o
  -8  -4   6        0.64        1.04      0.86 o
  -7  -4   6       43.02       37.73      1.92 o
  -6  -4   6        0.08       -0.70      0.70 o
  -5  -4   6      109.26      107.04      2.52 o
  -4  -4   6       56.51       53.07      1.21 o
  -3  -4   6      217.34      219.74      3.34 o
  -2  -4   6       49.47       49.13      0.98 o
  -1  -4   6       41.31       38.17      0.79 o
   0  -4   6        0.84        0.31      0.32 o
   1  -4   6       29.57       33.21      0.66 o
   2  -4   6        0.44        0.80      0.18 o
   3  -4   6        0.42        0.42      0.22 o
   4  -4   6      178.07      176.46      2.76 o
   5  -4   6      114.18      107.54      1.88 o
   6  -4   6        0.02       -0.31      0.31 o
   7  -4   6        0.82        0.71      0.39 o
   8  -4   6        2.92        2.85      0.51 o
   9  -4   6        2.02        3.17      0.57 o
  -9  -3   6        0.68       -0.78      0.78 o
  -8  -3   6        5.99        5.50      1.02 o
  -7  -3   6        5.94        5.18      0.99 o
  -6  -3   6        2.37        2.06      0.56 o
  -5  -3   6        8.09        8.27      0.62 o
  -4  -3   6       19.94       19.47      0.59 o
  -3  -3   6        5.75        7.00      0.47 o
  -2  -3   6       71.14       68.41      1.21 o
  -1  -3   6       20.94       17.41      0.36 o
   0  -3   6        6.04       10.07      0.29 o
   1  -3   6       62.12       44.75      0.74 o
   2  -3   6       14.58       13.80      0.39 o
   3  -3   6       27.20       19.58      0.59 o
   4  -3   6      109.80      108.55      1.77 o
   5  -3   6       29.60       29.56      0.77 o
   6  -3   6        9.21        6.42      0.49 o
   7  -3   6        2.16        2.87      0.57 o
   8  -3   6        2.94        2.14      0.53 o
   9  -3   6        5.64        7.15      1.03 o
  -9  -2   6        0.03       -0.09      1.61 o
  -8  -2   6        6.88        6.46      1.04 o
  -7  -2   6        1.24        1.80      0.83 o
  -6  -2   6        2.91        3.15      0.57 o
  -5  -2   6        2.50        1.81      0.31 o
  -4  -2   6       33.22       33.41      0.85 o
  -3  -2   6      108.00      102.09      1.68 o
  -2  -2   6        0.00       -0.03      0.13 o
  -1  -2   6       80.48       78.77      1.08 o
   0  -2   6      411.08      391.08      4.63 o
   1  -2   6      370.64      415.30      5.18 o
   2  -2   6      254.40      236.46      3.20 o
   3  -2   6      156.31      178.18      2.49 o
   4  -2   6        3.20        2.00      0.22 o
   5  -2   6       20.50       22.79      0.76 o
   6  -2   6        7.04        8.46      0.52 o
   7  -2   6        3.09        2.17      0.41 o
   8  -2   6        0.56        0.21      0.42 o
   9  -2   6        0.11        0.06      0.55 o
  -9  -1   6        0.84        1.31      0.81 o
  -8  -1   6        4.34        4.76      0.91 o
  -7  -1   6        0.70        0.38      0.51 o
  -6  -1   6        0.00        0.53      0.44 o
  -5  -1   6        8.32        8.87      0.48 o
  -4  -1   6        0.00        0.06      0.20 o
  -3  -1   6        1.96        2.30      0.20 o
  -2  -1   6       11.52       10.13      0.31 o
  -1  -1   6       38.96       36.83      0.60 o
   0  -1   6      215.43      203.55      2.36 o
   1  -1   6      107.05       99.52      1.53 o
   2  -1   6        0.99        1.25      0.22 o
   3  -1   6       63.41       56.44      0.92 o
   4  -1   6       18.57       19.74      0.51 o
   5  -1   6        0.46        0.05      0.21 o
   6  -1   6        0.30        0.13      0.27 o
   7  -1   6        0.00       -0.07      0.35 o
   8  -1   6        0.74        0.21      0.44 o
   9  -1   6        0.47       -0.34      0.50 o
  -9   0   6        0.57        0.47      0.76 o
  -8   0   6        1.29        1.25      1.41 o
  -7   0   6        2.40        2.60      0.60 o
  -6   0   6        5.52        4.64      0.50 o
  -5   0   6       55.56       52.20      1.24 o
  -4   0   6        0.31        0.27      0.21 o
  -3   0   6       29.10       23.99      0.53 o
  -2   0   6       28.58       27.34      0.50 o
  -1   0   6       80.83       82.17      1.14 o
   0   0   6       21.41       19.39      0.42 o
   1   0   6       24.93       22.18      0.49 o
   2   0   6        6.39        8.06      0.38 o
   3   0   6       76.32       74.29      1.48 o
   4   0   6        0.93        0.38      0.15 o
   5   0   6       13.45       12.17      0.50 o
   6   0   6        1.50        0.61      0.29 o
   7   0   6        3.71        3.46      0.86 o
   8   0   6        0.03       -0.53      0.53 o
  -9   1   6        0.30       -0.71      0.71 o
  -8   1   6        0.23       -0.31      0.62 o
  -7   1   6        2.47        1.17      0.55 o
  -6   1   6        0.00       -0.30      0.40 o
  -5   1   6       22.29       23.33      0.77 o
  -4   1   6       41.75       39.97      0.98 o
  -3   1   6       25.81       27.34      0.57 o
  -2   1   6      113.23      106.19      1.61 o
  -1   1   6      127.16      120.37      1.80 o
   0   1   6       90.74       83.79      1.27 o
   1   1   6       55.34       53.21      1.81 o
   2   1   6       50.38       51.95      1.25 o
   3   1   6        0.01        0.04      0.21 o
   4   1   6        8.39        7.61      0.42 o
   5   1   6       45.35       41.78      1.60 o
   6   1   6        8.91        9.74      0.55 o
   7   1   6       13.10       12.67      0.80 o
   8   1   6        2.33        1.75      0.52 o
  -9   2   6        2.27        0.89      0.83 o
  -8   2   6        2.17        1.98      0.68 o
  -7   2   6        2.74        2.46      0.62 o
  -6   2   6        6.11        5.84      0.73 o
  -5   2   6       14.97       14.13      0.52 o
  -4   2   6        4.42        4.61      0.26 o
  -3   2   6      131.20      130.97      1.98 o
  -2   2   6       37.82       36.75      0.67 o
  -1   2   6        0.61        0.82      0.14 o
   0   2   6       37.76       34.66      1.22 o
   1   2   6        2.08        2.55      0.56 o
   3   2   6       46.56       48.58      1.26 o
   4   2   6       61.69       62.72      2.03 o
   5   2   6       51.71       56.62      1.65 o
   6   2   6        4.40        3.99      0.66 o
   7   2   6        2.85        3.54      1.00 o
   8   2   6        2.47        4.53      1.17 o
  -9   3   6        0.16       -0.75      0.75 o
  -8   3   6        0.59        0.41      0.60 o
  -7   3   6        4.94        2.97      0.64 o
  -6   3   6        8.74        8.94      0.74 o
  -5   3   6       36.83       35.52      1.04 o
  -4   3   6        0.03        0.13      0.18 o
  -3   3   6        0.05       -0.16      0.16 o
  -2   3   6      152.89      148.22      2.59 o
  -1   3   6        1.02        1.46      0.22 o
   0   3   6       72.37       75.51      3.64 o
   1   3   6      348.52      306.42     11.29 o
   3   3   6      297.71      296.33      8.61 o
   4   3   6        0.12       -0.31      0.36 o
   5   3   6        3.78        2.95      0.91 o
   6   3   6        0.83        1.10      0.50 o
   7   3   6        0.13        0.31      0.81 o
  -8   4   6        0.08        0.30      0.64 o
  -7   4   6        3.47        4.17      0.70 o
  -6   4   6        2.67        2.68      0.57 o
  -5   4   6        0.73        0.38      0.35 o
  -4   4   6        3.09        2.55      0.34 o
  -3   4   6       42.63       39.82      0.92 o
  -2   4   6       15.39       13.36      0.85 o
  -1   4   6       31.74       30.88      0.82 o
   0   4   6        3.40        2.96      0.30 o
   1   4   6        3.12        1.57      0.43 o
   2   4   6        0.34       -0.22      0.37 o
   3   4   6        2.07        1.27      0.37 o
   4   4   6       32.29       35.74      1.47 o
   5   4   6       15.34       14.50      0.96 o
   6   4   6        8.17        8.52      1.14 o
   7   4   6        1.22        2.89      1.01 o
  -8   5   6       14.24       16.72      1.14 o
  -7   5   6        0.58        0.02      0.54 o
  -6   5   6       12.58       11.94      0.86 o
  -5   5   6        0.42       -0.11      0.36 o
  -4   5   6        4.87        3.54      0.41 o
  -3   5   6       31.00       28.31      1.17 o
  -2   5   6        1.19        0.61      0.36 o
  -1   5   6       97.29       86.60      2.44 o
   0   5   6        6.53        7.15      0.52 o
   1   5   6        0.44        0.82      0.28 o
   2   5   6        1.68        1.58      0.36 o
   3   5   6        0.00       -0.33      0.33 o
   4   5   6       20.97       22.83      1.83 o
   5   5   6        0.25        0.39      0.67 o
   6   5   6        1.73        3.00      0.91 o
  -7   6   6        1.23        0.82      0.70 o
  -6   6   6        1.64        3.26      0.62 o
  -5   6   6        9.08        9.81      0.74 o
  -4   6   6        8.57       10.59      0.81 o
  -3   6   6        0.61        0.88      0.44 o
  -2   6   6       72.16       67.08      2.34 o
  -1   6   6        0.82        0.59      0.35 o
   0   6   6        2.84        1.65      0.39 o
   1   6   6        5.20        4.70      0.50 o
   2   6   6        0.15       -0.33      0.33 o
   3   6   6        2.64        1.88      0.47 o
   4   6   6        2.30        2.72      0.58 o
   5   6   6        2.55        2.40      0.86 o
  -6   7   6        0.52        0.07      0.60 o
  -5   7   6        1.29        0.64      0.57 o
  -4   7   6        0.41        0.46      0.45 o
  -3   7   6        2.38        1.45      0.41 o
  -2   7   6        0.30        0.89      0.49 o
  -1   7   6        0.82        0.35      0.43 o
   0   7   6        1.95        1.95      0.47 o
   1   7   6        1.75        2.29      0.48 o
   2   7   6        1.24        1.09      0.47 o
   3   7   6        0.89        0.79      0.51 o
   4   7   6        0.49        0.27      1.06 o
  -5   8   6        0.14       -0.14      0.54 o
  -4   8   6        0.00        0.73      0.86 o
  -3   8   6        0.51        0.01      0.79 o
  -2   8   6        0.00        0.16      0.70 o
  -1   8   6        0.00       -0.28      0.49 o
   0   8   6        0.12       -0.41      0.41 o
   1   8   6        0.84        0.57      0.50 o
   2   8   6        0.70       -0.01      0.50 o
   3   8   6        0.20       -0.46      0.68 o
  -3   9   6        2.36        1.56      1.01 o
  -2   9   6        0.30        0.36      0.82 o
  -1   9   6        0.85        0.87      0.77 o
   0   9   6        0.96        0.82      0.70 o
   0 -12   7        0.14        0.21      0.53 o
   1 -12   7        0.00       -0.55      0.55 o
   2 -12   7        0.67        2.06      0.70 o
  -3 -11   7        3.55        4.18      1.11 o
  -2 -11   7        0.37       -0.06      0.65 o
  -1 -11   7       11.87       17.79      1.40 o
   0 -11   7        0.84        0.39      0.58 o
   1 -11   7       13.11       13.73      0.96 o
   2 -11   7        1.55        1.81      0.61 o
   3 -11   7        0.94        0.24      0.52 o
   4 -11   7        1.04        1.21      0.57 o
  -4 -10   7        0.96       -0.04      0.76 o
  -3 -10   7        0.14        0.59      0.65 o
  -2 -10   7        0.65        1.58      0.56 o
  -1 -10   7        0.00        0.34      0.44 o
   0 -10   7        0.78        0.34      0.48 o
   1 -10   7        0.03       -0.45      0.45 o
   2 -10   7        0.13       -0.10      0.44 o
   3 -10   7        2.54        1.44      0.56 o
   4 -10   7        0.12       -0.34      0.46 o
   5 -10   7        0.02       -0.48      0.48 o
   6 -10   7        1.67        2.29      0.66 o
  -5  -9   7        2.67        2.51      0.93 o
  -4  -9   7        1.72        2.60      0.84 o
  -3  -9   7        2.91        2.80      0.62 o
  -2  -9   7        1.21        0.84      0.50 o
  -1  -9   7        6.24        5.06      0.56 o
   0  -9   7        0.26        0.12      0.44 o
   1  -9   7       18.26       17.27      0.91 o
   2  -9   7        6.42        5.97      0.58 o
   3  -9   7        4.18        3.08      0.52 o
   4  -9   7        0.07        0.16      0.42 o
   5  -9   7        0.70        0.64      0.47 o
   6  -9   7        2.10        1.54      0.56 o
   7  -9   7        1.22        1.34      0.71 o
  -6  -8   7        8.00        8.86      1.21 o
  -5  -8   7        4.12        5.04      0.96 o
  -4  -8   7        2.65        2.81      0.67 o
  -3  -8   7        0.99        1.05      0.51 o
  -2  -8   7        1.30        0.51      0.47 o
  -1  -8   7       11.01       10.39      0.59 o
   0  -8   7        4.21        4.41      0.50 o
   1  -8   7       99.07       89.09      1.98 o
   2  -8   7        4.82        3.55      0.45 o
   3  -8   7        7.29        6.21      0.51 o
   4  -8   7        4.95        5.30      0.51 o
   5  -8   7        1.53        0.62      0.39 o
   6  -8   7        1.04       -0.22      0.47 o
   7  -8   7        0.29       -0.51      0.51 o
  -7  -7   7        0.03        0.37      0.83 o
  -6  -7   7        0.08        0.39      0.78 o
  -5  -7   7        1.86        1.93      0.79 o
  -4  -7   7       19.72       17.76      1.11 o
  -3  -7   7        0.19        0.81      0.44 o
  -2  -7   7       96.10       94.10      2.27 o
  -1  -7   7       10.21        6.82      0.49 o
   0  -7   7       12.62       14.60      0.67 o
   1  -7   7       76.56       65.11      1.41 o
   2  -7   7        4.36        3.08      0.42 o
   3  -7   7        0.06       -0.44      0.44 o
   4  -7   7        2.32        1.76      0.39 o
   5  -7   7        5.81        6.47      0.53 o
   6  -7   7        8.51       10.06      0.64 o
   7  -7   7       11.50       14.46      0.87 o
   8  -7   7        5.48        6.55      0.80 o
  -7  -6   7        1.07        0.77      0.83 o
  -6  -6   7        3.72        4.80      0.97 o
  -5  -6   7        5.62        5.48      0.78 o
  -4  -6   7        0.21        0.02      0.55 o
  -3  -6   7       78.90       73.70      1.74 o
  -2  -6   7       47.23       46.65      1.25 o
  -1  -6   7        4.98        4.26      0.36 o
   0  -6   7       21.11       17.37      0.58 o
   1  -6   7       79.97       84.24      1.42 o
   2  -6   7       79.11       68.60      1.33 o
   3  -6   7       72.72       71.81      1.53 o
   4  -6   7      211.07      210.33      3.59 o
   5  -6   7        6.87        6.86      0.53 o
   6  -6   7       27.45       26.96      0.93 o
   7  -6   7        2.68        3.23      0.50 o
   8  -6   7        0.96        0.80      0.46 o
  -8  -5   7        1.08        1.14      0.89 o
  -7  -5   7       11.86        9.56      1.17 o
  -6  -5   7        0.01       -0.63      0.63 o
  -5  -5   7       26.12       24.99      1.09 o
  -4  -5   7      100.63      101.22      2.43 o
  -3  -5   7       50.41       42.51      1.29 o
  -2  -5   7       17.51       18.43      0.63 o
  -1  -5   7        0.23        0.04      0.19 o
   0  -5   7       26.03       21.89      0.72 o
   1  -5   7        0.01        0.33      0.20 o
   2  -5   7       62.66       60.09      1.17 o
   3  -5   7      329.27      329.99      4.88 o
   4  -5   7      236.62      234.65      3.92 o
   5  -5   7       28.83       28.22      0.90 o
   6  -5   7        1.35        1.17      0.38 o
   7  -5   7        4.27        3.57      0.47 o
   8  -5   7        1.67        1.57      0.47 o
  -8  -4   7        0.69        0.11      0.78 o
  -7  -4   7        0.45        0.95      0.77 o
  -6  -4   7        1.65        1.87      0.64 o
  -5  -4   7        0.61        0.93      0.46 o
  -4  -4   7       32.01       32.53      1.14 o
  -3  -4   7       11.33        9.42      0.45 o
  -2  -4   7       31.48       35.46      0.87 o
  -1  -4   7       37.71       35.19      0.67 o
   0  -4   7        7.01        6.41      0.33 o
   1  -4   7        8.65        6.81      0.44 o
   2  -4   7        8.09        6.04      0.30 o
   3  -4   7      377.60      347.58      5.08 o
   4  -4   7       28.95       33.47      0.84 o
   5  -4   7       25.34       23.70      0.78 o
   6  -4   7        2.20        3.10      0.42 o
   7  -4   7       12.56       12.82      1.13 o
   8  -4   7        9.89       13.48      0.96 o
  -9  -3   7        0.02       -0.22      0.85 o
  -8  -3   7        3.72        4.48      0.96 o
  -7  -3   7       12.21       11.60      1.17 o
  -6  -3   7       12.12       13.81      0.94 o
  -5  -3   7        9.47        9.95      0.89 o
  -4  -3   7        7.91        7.44      0.68 o
  -3  -3   7       42.04       37.40      0.91 o
  -2  -3   7        6.91        7.86      0.35 o
  -1  -3   7      164.07      181.52      2.40 o
   0  -3   7       78.22       74.52      1.18 o
   1  -3   7      263.81      269.30      3.65 o
   2  -3   7        0.04        0.08      0.16 o
   3  -3   7       54.80       53.60      0.95 o
   4  -3   7        0.71       -0.14      0.24 o
   5  -3   7        4.13        2.77      0.33 o
   6  -3   7       20.83       19.88      0.96 o
   7  -3   7        0.02       -0.15      0.52 o
   8  -3   7        9.30       10.01      0.78 o
  -9  -2   7        0.15       -0.65      0.75 o
  -8  -2   7        0.27        0.91      0.75 o
  -7  -2   7        0.45        0.40      0.61 o
  -6  -2   7        1.41        0.51      0.55 o
  -5  -2   7       11.88       13.48      1.07 o
  -4  -2   7        1.09        1.72      0.33 o
  -3  -2   7       28.46       32.55      0.81 o
  -2  -2   7      111.66      102.41      1.56 o
  -1  -2   7      607.71      615.60      7.21 o
   0  -2   7        2.44        1.61      0.33 o
   1  -2   7      106.65      115.82      1.67 o
   2  -2   7       33.85       34.39      0.64 o
   3  -2   7       15.38       12.22      0.38 o
   4  -2   7        6.02        6.36      0.32 o
   5  -2   7        0.01       -0.21      0.21 o
   6  -2   7       51.29       47.83      1.24 o
   7  -2   7       13.43       12.24      0.75 o
   8  -2   7        6.92        5.30      0.63 o
  -9  -1   7        0.36       -0.12      0.76 o
  -8  -1   7        0.54        1.11      0.73 o
  -7  -1   7        0.36       -0.41      0.47 o
  -6  -1   7        0.63        0.17      0.42 o
  -5  -1   7        0.72        1.03      0.39 o
  -4  -1   7       11.66        9.64      0.48 o
  -3  -1   7       19.63       18.13      0.50 o
  -2  -1   7        9.38        8.59      0.30 o
  -1  -1   7       84.64       83.35      1.19 o
   0  -1   7        5.10        4.76      0.19 o
   1  -1   7        6.74        8.43      0.34 o
   2  -1   7        6.50        6.38      0.31 o
   3  -1   7       71.52       70.11      1.09 o
   4  -1   7        3.84        3.06      0.26 o
   5  -1   7        9.35       10.62      0.47 o
   6  -1   7       44.02       42.93      1.17 o
   7  -1   7        5.33        5.54      0.56 o
   8  -1   7        1.58        0.49      0.66 o
  -9   0   7        0.27       -0.71      0.71 o
  -8   0   7        0.29       -0.26      0.66 o
  -7   0   7        1.26       -0.34      0.49 o
  -6   0   7        0.58        1.40      0.51 o
  -5   0   7       10.63        9.56      0.61 o
  -4   0   7        2.19        1.92      0.28 o
  -3   0   7        3.52        4.32      0.26 o
  -2   0   7       11.19       13.43      0.36 o
  -1   0   7       94.51       85.33      1.17 o
   0   0   7       29.55       28.76      0.63 o
   1   0   7       78.24       67.25      1.20 o
   2   0   7       57.57       56.51      1.06 o
   3   0   7        0.05       -0.17      0.17 o
   4   0   7        6.95        9.08      0.46 o
   5   0   7       16.02       16.90      0.88 o
   6   0   7        5.39        7.49      0.58 o
   7   0   7        4.07        2.64      0.47 o
   8   0   7        3.63        3.70      0.60 o
  -9   1   7        0.00       -0.75      0.75 o
  -8   1   7        1.67        1.36      0.65 o
  -7   1   7        0.68        0.23      0.50 o
  -6   1   7       29.95       28.53      1.23 o
  -5   1   7       42.68       44.20      1.12 o
  -4   1   7      146.34      152.93      2.39 o
  -3   1   7       55.78       56.54      0.89 o
  -2   1   7       21.58       22.30      0.55 o
  -1   1   7        2.10        2.43      0.20 o
   0   1   7       26.93       24.36      0.64 o
   1   1   7        8.49        8.69      0.68 o
   2   1   7        3.05        1.47      0.28 o
   3   1   7        7.96        7.30      0.46 o
   4   1   7        1.77        2.06      0.38 o
   5   1   7       12.21       12.77      0.78 o
   6   1   7       11.80       10.64      0.78 o
   7   1   7        2.20        1.47      0.74 o
   8   1   7        0.89        0.75      0.92 o
  -8   2   7        2.90        2.21      0.71 o
  -7   2   7        0.44       -0.19      0.51 o
  -6   2   7        0.19       -0.42      0.42 o
  -5   2   7       23.99       24.39      1.37 o
  -4   2   7        2.20        2.42      0.32 o
  -3   2   7        0.82        0.65      0.26 o
  -2   2   7        0.83        0.68      0.23 o
  -1   2   7       13.02       12.83      0.53 o
   0   2   7      187.65      183.95      5.19 o
   1   2   7      229.48      207.17      5.86 o
   2   2   7      203.09      204.67      5.93 o
   3   2   7      125.93      120.47      3.37 o
   4   2   7        2.31        2.56      0.44 o
   5   2   7       16.08       16.00      2.19 o
   6   2   7        0.05       -0.20      0.46 o
   7   2   7        0.96        1.22      0.86 o
  -8   3   7       14.03       14.91      1.32 o
  -7   3   7        0.41        0.01      0.71 o
  -6   3   7        0.69        0.41      0.48 o
  -5   3   7        7.59        8.72      0.84 o
  -4   3   7        0.18       -0.09      0.31 o
  -3   3   7        0.98        0.47      0.23 o
  -2   3   7        0.03       -0.21      0.21 o
  -1   3   7       50.13       47.20      1.10 o
   0   3   7        0.28        0.12      0.70 o
   1   3   7       86.10       77.00      2.48 o
   2   3   7        0.02       -0.59      0.59 o
   3   3   7        0.89        1.45      0.32 o
   4   3   7        1.25        1.12      0.39 o
   5   3   7        0.55        0.08      0.35 o
   6   3   7        2.52        2.09      1.04 o
   7   3   7        1.20        1.27      0.87 o
  -8   4   7        1.44        2.85      0.90 o
  -7   4   7        6.40        7.97      1.21 o
  -6   4   7        6.49        5.41      0.80 o
  -5   4   7        0.75        0.21      0.50 o
  -4   4   7        6.36        7.57      0.57 o
  -3   4   7        5.97        6.80      0.39 o
  -2   4   7      151.59      146.38      3.60 o
  -1   4   7        1.19        1.99      0.34 o
   0   4   7       46.41       42.62      1.20 o
   2   4   7       23.67       20.81      1.39 o
   3   4   7        0.73        1.19      0.33 o
   4   4   7        0.85        0.91      0.41 o
   5   4   7        0.30       -0.09      0.45 o
   6   4   7        0.10        0.01      0.68 o
  -7   5   7        1.15        2.23      1.01 o
  -6   5   7        0.40        0.06      0.56 o
  -5   5   7        5.19        6.34      0.75 o
  -4   5   7        0.27        0.64      0.38 o
  -3   5   7       68.38       68.45      2.42 o
  -2   5   7        8.31        7.68      0.67 o
  -1   5   7        1.12        1.10      0.32 o
   0   5   7        2.92        2.10      0.33 o
   1   5   7        0.73        0.81      0.29 o
   2   5   7        1.04        0.96      0.47 o
   3   5   7        2.46        2.86      0.74 o
   4   5   7        5.01        6.76      0.65 o
   5   5   7        6.49        6.19      0.73 o
  -6   6   7        0.31        0.45      0.67 o
  -5   6   7        0.47        0.35      0.42 o
  -4   6   7        2.00        1.45      0.51 o
  -3   6   7       12.61       13.81      1.10 o
  -2   6   7        0.53        0.36      0.44 o
  -1   6   7        3.13        4.69      1.09 o
   0   6   7        0.67        1.10      0.46 o
   1   6   7        0.55        0.32      0.45 o
   2   6   7        2.41        3.62      0.48 o
   3   6   7        0.10       -0.40      0.40 o
   4   6   7       12.80       17.88      1.11 o
  -5   7   7        0.09       -0.36      0.59 o
  -4   7   7        0.61        0.65      0.86 o
  -3   7   7        0.36        0.26      0.73 o
  -2   7   7        1.11        1.46      0.53 o
  -1   7   7        0.12        0.26      0.43 o
   0   7   7        5.30        5.19      0.71 o
   1   7   7        1.40        1.14      0.45 o
   2   7   7        6.99        9.37      0.95 o
   3   7   7        1.62        1.45      0.53 o
  -3   8   7        0.00       -0.59      0.73 o
  -2   8   7        0.08        0.18      0.73 o
  -1   8   7        0.15       -0.37      0.63 o
   0   8   7        1.17        1.47      0.53 o
   1   8   7        0.09       -0.37      0.44 o
  -2 -11   8        6.17        9.42      1.02 o
  -1 -11   8        0.06        0.40      0.56 o
   0 -11   8        0.40        1.10      0.61 o
   1 -11   8        0.86        0.33      0.59 o
   2 -11   8        2.44        1.57      0.58 o
   3 -11   8        0.14        0.32      0.54 o
   4 -11   8        0.18        0.02      0.56 o
  -4 -10   8        0.00        0.12      0.81 o
  -3 -10   8        0.02       -0.33      0.63 o
  -2 -10   8        1.95        3.66      0.68 o
  -1 -10   8        4.41        4.66      0.62 o
   0 -10   8        0.44        1.24      0.56 o
   1 -10   8        6.67        6.48      0.73 o
   2 -10   8        0.66       -0.51      0.51 o
   3 -10   8        2.80        2.79      0.56 o
   4 -10   8        6.15        9.10      1.08 o
   5 -10   8        6.32        6.87      0.74 o
  -5  -9   8        6.20        6.83      1.14 o
  -4  -9   8        0.04        0.97      0.65 o
  -3  -9   8        8.33        8.46      0.81 o
  -2  -9   8        0.32        0.42      0.56 o
  -1  -9   8        4.20        4.01      0.55 o
   0  -9   8        4.88        2.81      0.58 o
   1  -9   8        0.95        0.36      0.46 o
   2  -9   8        2.39        3.23      0.53 o
   3  -9   8        0.17       -0.34      0.40 o
   4  -9   8        1.24        2.14      0.52 o
   5  -9   8        0.03       -0.37      0.48 o
   6  -9   8        1.33        1.38      0.57 o
  -6  -8   8        0.71        0.34      0.81 o
  -5  -8   8        9.16       12.61      1.31 o
  -4  -8   8        0.01       -0.56      0.56 o
  -3  -8   8        3.03        2.90      0.63 o
  -2  -8   8        3.29        3.50      0.60 o
  -1  -8   8       10.91       10.39      0.63 o
   0  -8   8       12.62        9.83      0.66 o
   1  -8   8        8.19        8.84      0.87 o
   2  -8   8        0.00       -0.05      0.34 o
   3  -8   8       13.50       13.71      0.68 o
   4  -8   8        9.09       10.16      0.78 o
   5  -8   8        0.14       -0.40      0.40 o
   6  -8   8        4.79        4.70      0.63 o
   7  -8   8        0.40       -0.57      0.57 o
  -7  -7   8        0.00        0.34      0.84 o
  -6  -7   8        0.02        1.11      0.85 o
  -5  -7   8        0.27        0.58      0.64 o
  -4  -7   8       43.03       46.94      1.99 o
  -3  -7   8        5.71        5.36      0.60 o
  -2  -7   8       48.05       48.19      1.36 o
  -1  -7   8        1.54        0.96      0.37 o
   0  -7   8       21.00       15.49      0.81 o
   1  -7   8        2.86        1.75      0.41 o
   2  -7   8       55.51       51.08      1.25 o
   3  -7   8        7.71        7.94      0.55 o
   4  -7   8       28.82       29.84      0.96 o
   5  -7   8        1.68        0.63      0.39 o
   6  -7   8        1.74        1.82      0.46 o
   7  -7   8        0.41        0.15      0.45 o
  -7  -6   8       10.95        8.80      1.22 o
  -6  -6   8        0.20        0.27      0.75 o
  -5  -6   8        3.16        2.08      0.80 o
  -4  -6   8       63.71       61.07      2.13 o
  -3  -6   8       16.83       16.18      0.79 o
  -2  -6   8       63.56       56.41      1.44 o
  -1  -6   8       19.78       21.39      0.69 o
   0  -6   8       68.37       71.12      1.63 o
   1  -6   8        0.20       -0.37      0.45 o
   2  -6   8      280.64      272.38      4.48 o
   3  -6   8       35.07       31.57      0.96 o
   4  -6   8        6.51        5.93      0.49 o
   5  -6   8        0.08       -0.33      0.33 o
   6  -6   8        0.88        0.47      0.37 o
   7  -6   8        0.22        0.02      0.42 o
   8  -6   8        2.37        2.16      0.63 o
  -8  -5   8        0.26        1.43      1.38 o
  -7  -5   8       10.62        9.39      1.19 o
  -6  -5   8        6.10        6.17      0.98 o
  -5  -5   8        0.66        1.12      0.61 o
  -4  -5   8        5.16        6.60      0.65 o
  -3  -5   8       22.89       22.14      0.87 o
  -2  -5   8        4.38        4.39      0.40 o
  -1  -5   8        0.76        1.52      0.24 o
   0  -5   8        2.31        1.30      0.26 o
   1  -5   8       25.95       24.76      0.67 o
   2  -5   8       10.05        9.52      0.45 o
   3  -5   8        8.18        8.22      0.56 o
   4  -5   8       11.89       10.39      0.55 o
   5  -5   8        5.40        5.88      0.48 o
   6  -5   8        4.73        6.07      0.52 o
   7  -5   8        6.39        8.06      0.73 o
   8  -5   8        7.10        9.34      0.83 o
  -8  -4   8        0.35        0.33      0.82 o
  -7  -4   8        5.08        5.28      1.09 o
  -6  -4   8        0.00       -0.14      0.49 o
  -5  -4   8        2.28        2.43      0.51 o
  -4  -4   8       55.98       61.16      1.71 o
  -3  -4   8       51.20       46.61      1.08 o
  -2  -4   8       16.29       14.76      0.52 o
  -1  -4   8        0.64        0.33      0.20 o
   0  -4   8       24.68       24.71      0.64 o
   1  -4   8       16.88       15.28      0.47 o
   2  -4   8       32.02       30.21      0.69 o
   3  -4   8       31.72       35.57      1.38 o
   4  -4   8       65.84       66.29      1.30 o
   5  -4   8        9.93       10.51      0.56 o
   6  -4   8        9.02        9.61      0.57 o
   7  -4   8        6.89        7.57      0.64 o
   8  -4   8        0.93        0.94      0.89 o
  -8  -3   8        1.23        0.88      0.77 o
  -7  -3   8       11.78        8.44      1.08 o
  -6  -3   8        5.65        5.08      0.63 o
  -5  -3   8        2.40        3.06      0.52 o
  -4  -3   8      111.80      108.07      2.49 o
  -3  -3   8      146.40      146.51      2.55 o
  -2  -3   8        2.84        3.13      0.29 o
  -1  -3   8       67.44       65.79      1.10 o
   0  -3   8        1.20        0.44      0.17 o
   1  -3   8       28.95       29.36      0.62 o
   2  -3   8        7.27        7.58      0.32 o
   3  -3   8      116.25      123.57      2.02 o
   4  -3   8      137.50      149.55      2.42 o
   5  -3   8        6.20        4.57      0.44 o
   6  -3   8        1.37        1.16      0.39 o
   7  -3   8        1.54        2.36      0.46 o
   8  -3   8        0.63        1.30      0.52 o
  -8  -2   8        5.43        5.40      1.02 o
  -7  -2   8       14.71       12.67      0.99 o
  -6  -2   8        8.22        8.13      0.68 o
  -5  -2   8       12.02       10.56      0.69 o
  -4  -2   8        8.47       10.55      0.65 o
  -3  -2   8       32.49       29.50      0.92 o
  -2  -2   8       13.95       15.16      0.52 o
  -1  -2   8       53.64       52.43      0.90 o
   0  -2   8       54.05       53.35      1.00 o
   1  -2   8       13.72       13.95      0.38 o
   2  -2   8        0.05       -0.04      0.13 o
   3  -2   8       16.58       19.64      0.72 o
   4  -2   8       38.09       36.15      1.11 o
   5  -2   8       37.89       38.07      0.97 o
   6  -2   8        2.56        2.36      0.41 o
   7  -2   8        3.17        3.86      0.48 o
   8  -2   8        2.40        2.59      0.59 o
  -8  -1   8        7.78        8.39      1.13 o
  -7  -1   8        1.78        3.02      0.67 o
  -6  -1   8        5.01        4.21      0.65 o
  -5  -1   8        4.70        4.83      0.53 o
  -4  -1   8        7.43        8.03      0.50 o
  -3  -1   8        0.01        0.06      0.23 o
  -2  -1   8        0.16        0.04      0.17 o
  -1  -1   8       21.53       23.45      0.51 o
   0  -1   8        7.61        6.76      0.33 o
   1  -1   8       16.77       16.66      0.50 o
   2  -1   8        5.21        5.52      0.31 o
   3  -1   8       12.26       12.05      0.48 o
   4  -1   8       17.79       15.94      0.83 o
   5  -1   8        0.05       -0.23      0.23 o
   6  -1   8        6.73        5.32      0.52 o
   7  -1   8        0.00       -0.24      0.34 o
   8  -1   8        1.24        0.59      0.74 o
  -8   0   8        0.34       -0.59      0.87 o
  -7   0   8        0.00       -0.28      0.50 o
  -6   0   8       12.71       12.15      1.46 o
  -5   0   8        0.47        0.53      0.40 o
  -4   0   8       22.20       22.74      0.71 o
  -3   0   8        1.84        1.94      0.24 o
  -2   0   8       49.25       51.64      0.87 o
  -1   0   8       34.08       36.58      0.73 o
   0   0   8       39.68       38.56      0.87 o
   1   0   8        0.59        1.37      0.20 o
   2   0   8       10.55       10.78      0.45 o
   3   0   8        3.38        2.07      0.39 o
   4   0   8       16.33       16.69      0.68 o
   5   0   8       11.01        7.97      0.58 o
   6   0   8        0.03        0.36      0.40 o
   7   0   8        0.24        0.37      0.54 o
  -8   1   8        3.15        2.06      0.72 o
  -7   1   8        0.93       -0.20      0.53 o
  -6   1   8       11.64       12.54      0.87 o
  -5   1   8        1.82        1.98      0.59 o
  -4   1   8        0.14       -0.14      0.25 o
  -3   1   8        3.90        3.83      0.30 o
  -2   1   8        0.53        1.69      0.22 o
  -1   1   8       13.04       12.33      0.50 o
   0   1   8      106.75      118.96      2.14 o
   1   1   8       70.64       67.79      2.37 o
   2   1   8       46.84       47.65      1.93 o
   3   1   8       78.56       79.50      1.81 o
   4   1   8        1.52        1.27      0.32 o
   5   1   8       14.09       15.68      0.78 o
   6   1   8        3.59        3.44      0.75 o
   7   1   8        1.26        1.41      0.89 o
  -8   2   8        7.27        8.03      0.93 o
  -7   2   8        0.12        0.08      0.61 o
  -6   2   8       16.49       15.28      0.95 o
  -5   2   8        0.07        0.14      0.45 o
  -4   2   8       15.61       16.83      0.65 o
  -3   2   8       26.80       27.91      0.76 o
  -2   2   8       38.17       42.32      1.33 o
  -1   2   8      122.80      116.81      2.40 o
   0   2   8        4.02        4.31      0.52 o
   1   2   8       65.73       56.14      2.10 o
   2   2   8       21.35       24.63      1.32 o
   3   2   8        5.56        3.56      0.41 o
   4   2   8        0.55        0.58      0.34 o
   5   2   8        0.59        0.62      0.44 o
   6   2   8        3.11        2.37      0.73 o
   7   2   8        1.61        2.58      0.93 o
  -8   3   8        1.79        0.90      1.59 o
  -7   3   8        4.30        3.69      1.07 o
  -6   3   8        2.71        1.60      0.67 o
  -5   3   8        8.83        8.98      0.82 o
  -4   3   8       24.15       28.25      1.07 o
  -3   3   8        0.02       -0.36      0.36 o
  -2   3   8       15.10       14.74      0.78 o
  -1   3   8        1.84        1.38      0.33 o
   0   3   8       11.53       11.98      1.39 o
   1   3   8       27.23       25.77      2.16 o
   2   3   8        4.73        5.01      0.67 o
   3   3   8        0.93        1.18      0.75 o
   4   3   8        1.95        1.63      0.40 o
   5   3   8        4.24        3.90      0.59 o
   6   3   8        0.75        0.98      0.55 o
  -7   4   8        0.97        1.57      0.70 o
  -6   4   8        0.05       -0.04      0.56 o
  -5   4   8       14.06       15.83      1.05 o
  -4   4   8       16.70       17.78      1.03 o
  -3   4   8        0.11        0.16      0.53 o
  -2   4   8        0.25       -0.05      0.38 o
  -1   4   8        0.08        0.39      0.28 o
   0   4   8        5.26        3.63      1.02 o
   1   4   8        0.57        0.39      0.86 o
   2   4   8        9.10       11.06      1.60 o
   4   4   8        0.38       -0.13      0.36 o
   5   4   8        0.23       -0.11      0.44 o
  -6   5   8        1.54        1.60      0.62 o
  -5   5   8        0.41       -0.44      0.44 o
  -4   5   8        0.20        0.86      0.77 o
  -3   5   8       12.78       13.92      0.79 o
  -2   5   8        0.82        1.45      0.48 o
  -1   5   8        6.18        4.51      0.51 o
   0   5   8        3.00        4.01      0.39 o
   1   5   8        0.32        0.47      0.87 o
   3   5   8        3.70        4.98      0.66 o
   4   5   8        0.67        0.69      0.42 o
  -5   6   8        0.18        0.07      0.82 o
  -4   6   8        2.40        2.52      0.68 o
  -3   6   8        2.22        2.98      0.92 o
  -2   6   8       10.75       10.17      0.83 o
  -1   6   8        0.10       -0.38      0.55 o
   0   6   8        0.96        1.50      0.40 o
   1   6   8        0.00        0.14      0.98 o
   3   6   8        1.63        1.70      0.92 o
  -4   7   8        0.66        2.27      0.70 o
  -3   7   8        3.69        3.70      1.05 o
  -2   7   8        7.31        8.44      1.14 o
  -1   7   8        0.22        0.01      0.50 o
   0   7   8        0.57        0.95      0.46 o
   1   7   8        0.10       -0.17      0.40 o
  -1 -11   9        2.23        2.87      0.76 o
   0 -11   9        0.61       -0.53      0.53 o
   1 -11   9        0.36        0.73      0.59 o
   2 -11   9        0.83        0.97      0.57 o
   3 -11   9        0.23       -0.03      0.60 o
  -3 -10   9        3.36        1.66      0.77 o
  -2 -10   9        3.36        3.35      1.11 o
  -1 -10   9        5.06        5.42      0.67 o
   0 -10   9        1.34        0.64      0.59 o
   1 -10   9        4.72        3.65      0.62 o
   2 -10   9        0.23       -0.19      0.50 o
   3 -10   9        1.66        1.08      0.54 o
   4 -10   9        1.56        1.32      0.60 o
  -4  -9   9        0.25       -0.48      0.74 o
  -3  -9   9        0.31       -0.59      0.59 o
  -2  -9   9        4.69        6.51      0.75 o
  -1  -9   9        3.48        2.93      0.58 o
   0  -9   9        7.09        7.44      0.71 o
   1  -9   9       13.29       10.61      0.73 o
   2  -9   9        0.00       -0.42      0.42 o
   3  -9   9        0.33       -0.33      0.48 o
   4  -9   9        0.67        0.45      0.47 o
   5  -9   9        0.67        0.11      0.53 o
  -5  -8   9        0.19        0.25      0.82 o
  -4  -8   9        9.25        8.43      1.07 o
  -3  -8   9        2.58        0.96      0.58 o
  -2  -8   9        0.24        0.37      0.51 o
  -1  -8   9        9.72       10.79      0.65 o
   0  -8   9        0.32        0.66      0.40 o
   1  -8   9        0.71        0.14      0.37 o
   2  -8   9        1.42        1.64      0.42 o
   3  -8   9        0.77       -0.12      0.35 o
   4  -8   9        3.75        6.54      0.58 o
   5  -8   9        9.86       11.75      0.97 o
   6  -8   9        1.04        1.92      0.56 o
  -6  -7   9        7.77       10.05      3.98 o
  -5  -7   9        1.73        2.93      0.82 o
  -4  -7   9        8.44        8.39      0.90 o
  -3  -7   9        2.48        2.99      0.58 o
  -2  -7   9       30.20       25.31      1.16 o
  -1  -7   9        1.73        2.74      0.51 o
   0  -7   9      187.09      175.62      3.12 o
   1  -7   9       58.37       53.69      1.33 o
   2  -7   9       65.09       63.17      1.46 o
   3  -7   9        0.95        1.21      0.40 o
   4  -7   9        8.35        8.21      0.58 o
   5  -7   9        4.53        5.55      0.54 o
   6  -7   9        0.01       -0.17      0.42 o
   7  -7   9        0.02       -0.45      0.49 o
  -7  -6   9        1.33        1.88      0.98 o
  -6  -6   9        0.48        0.64      0.80 o
  -5  -6   9        0.86        0.61      0.61 o
  -4  -6   9        5.72        5.68      0.67 o
  -3  -6   9       12.96       11.82      0.73 o
  -2  -6   9       26.40       27.68      0.90 o
  -1  -6   9        0.35        0.72      0.37 o
   0  -6   9       98.02       91.82      1.83 o
   1  -6   9       10.85       14.60      0.76 o
   2  -6   9        1.98        2.27      0.49 o
   3  -6   9       62.29       61.45      1.40 o
   4  -6   9        5.29        6.81      0.58 o
   5  -6   9        0.67       -0.20      0.33 o
   6  -6   9       10.79       14.33      0.74 o
   7  -6   9        2.11        1.92      0.55 o
  -7  -5   9        0.28        0.47      0.76 o
  -6  -5   9        0.01        0.46      0.61 o
  -5  -5   9        0.02        0.54      0.50 o
  -4  -5   9       57.98       54.93      1.67 o
  -3  -5   9       39.77       38.56      1.03 o
  -2  -5   9       26.56       23.15      0.76 o
  -1  -5   9        1.50        1.20      0.29 o
   0  -5   9        0.41        0.14      0.28 o
   1  -5   9       57.99       57.09      1.16 o
   2  -5   9        0.19        0.09      0.30 o
   3  -5   9        8.12       10.00      0.54 o
   4  -5   9        1.88        2.76      0.40 o
   5  -5   9        4.10        5.16      0.64 o
   6  -5   9       10.31       11.91      0.74 o
   7  -5   9        0.88        1.00      0.49 o
  -7  -4   9        0.03       -0.61      0.70 o
  -6  -4   9        0.21       -0.02      0.49 o
  -5  -4   9       33.89       33.07      1.28 o
  -4  -4   9      121.25      131.74      3.01 o
  -3  -4   9       29.87       27.97      0.96 o
  -2  -4   9       62.47       59.66      1.28 o
  -1  -4   9       54.43       52.97      1.07 o
   0  -4   9       16.34       13.70      0.49 o
   1  -4   9       23.74       21.30      0.62 o
   2  -4   9      168.03      163.15      2.59 o
   3  -4   9       94.61      101.97      1.78 o
   4  -4   9        7.85        7.65      0.48 o
   5  -4   9        2.18        2.77      0.44 o
   6  -4   9        5.15        5.33      0.55 o
   7  -4   9        0.01       -0.40      0.40 o
  -8  -3   9        0.35        0.17      0.83 o
  -7  -3   9        4.65        2.99      0.89 o
  -6  -3   9        0.02       -0.46      0.46 o
  -5  -3   9       60.06       62.17      1.78 o
  -4  -3   9        0.01       -0.09      0.41 o
  -3  -3   9       94.72       92.41      1.96 o
  -2  -3   9       10.86       10.80      0.52 o
  -1  -3   9        0.41        0.60      0.22 o
   0  -3   9       40.27       39.62      0.84 o
   1  -3   9        9.85        6.86      0.35 o
   2  -3   9      214.92      213.06      3.24 o
   3  -3   9      168.93      163.01      2.88 o
   4  -3   9       10.82        8.54      0.48 o
   5  -3   9       16.68       16.05      0.71 o
   6  -3   9        3.35        2.34      0.42 o
   7  -3   9        1.55        1.85      0.47 o
  -8  -2   9        0.01        0.36      0.80 o
  -7  -2   9        5.57        4.79      0.77 o
  -6  -2   9        0.08        0.37      0.46 o
  -5  -2   9        0.47       -0.07      0.42 o
  -4  -2   9       14.45       14.51      0.77 o
  -3  -2   9       13.14       14.21      0.58 o
  -2  -2   9       30.96       31.65      0.81 o
  -1  -2   9       62.55       60.82      1.03 o
   0  -2   9       21.84       21.93      0.48 o
   1  -2   9       57.88       57.83      0.97 o
   2  -2   9       56.51       62.22      1.14 o
   3  -2   9       15.38       16.10      0.71 o
   4  -2   9       46.46       43.22      1.01 o
   5  -2   9        2.59        2.67      0.32 o
   6  -2   9        1.51        0.78      0.35 o
   7  -2   9        2.03        3.01      0.71 o
  -8  -1   9        0.01        0.85      0.80 o
  -7  -1   9        0.13        0.57      0.59 o
  -6  -1   9        2.92        2.28      0.53 o
  -5  -1   9       15.21       17.30      0.85 o
  -4  -1   9        2.77        3.62      0.49 o
  -3  -1   9        4.20        4.84      0.41 o
  -2  -1   9        7.54        6.91      0.38 o
  -1  -1   9       66.50       69.41      1.30 o
   0  -1   9        1.09        0.81      0.24 o
   1  -1   9        7.58        7.50      0.42 o
   2  -1   9       12.35       16.18      0.63 o
   3  -1   9       32.55       29.88      1.03 o
   4  -1   9        0.14       -0.29      0.29 o
   5  -1   9        4.94        6.13      0.53 o
   6  -1   9        5.34        4.58      0.60 o
   7  -1   9        4.14        6.20      0.81 o
  -8   0   9        0.08       -0.03      1.33 o
  -7   0   9        3.97        3.13      0.70 o
  -6   0   9        0.05       -0.46      0.47 o
  -5   0   9        7.41        8.60      0.63 o
  -4   0   9        4.07        4.44      0.48 o
  -3   0   9        3.03        1.77      0.33 o
  -2   0   9        0.08       -0.23      0.23 o
  -1   0   9        0.04       -0.28      0.28 o
   0   0   9        5.95        7.16      0.45 o
   1   0   9        2.48        0.55      0.28 o
   2   0   9        3.78        4.17      0.36 o
   3   0   9        7.16        6.11      0.91 o
   4   0   9        0.72        0.48      0.42 o
   5   0   9       10.86       12.08      0.64 o
   6   0   9        1.78        1.59      0.58 o
   7   0   9        0.12        0.66      0.59 o
  -7   1   9        0.38        0.15      0.67 o
  -6   1   9        1.51        2.08      0.67 o
  -5   1   9        8.47       10.80      1.90 o
  -4   1   9        1.46        1.75      0.44 o
  -3   1   9       56.81       62.86      1.78 o
  -2   1   9       19.33       20.01      0.93 o
  -1   1   9      321.30      319.01      6.15 o
   0   1   9       19.80       15.31      0.80 o
   1   1   9      195.39      184.31      5.82 o
   2   1   9        0.20        0.81      0.61 o
   3   1   9       14.18       12.98      0.70 o
   4   1   9        1.09        0.78      0.33 o
   5   1   9        0.49        0.92      0.48 o
   6   1   9        1.33        1.07      1.08 o
  -7   2   9        0.79       -0.37      0.68 o
  -6   2   9        3.25        3.35      0.72 o
  -5   2   9        0.39        0.36      0.51 o
  -4   2   9        2.05        2.29      0.51 o
  -3   2   9        8.85        8.60      0.65 o
  -2   2   9        4.77        5.48      0.54 o
  -1   2   9       15.59       14.60      0.72 o
   0   2   9       13.19       13.02      0.80 o
   1   2   9        0.09       -0.27      0.96 o
   2   2   9        0.00        0.80      0.56 o
   3   2   9        2.55        4.51      0.96 o
   4   2   9        4.31        3.97      0.42 o
   5   2   9       11.82       17.18      0.81 o
   6   2   9        0.96        0.96      0.52 o
  -7   3   9        1.22        2.13      0.74 o
  -6   3   9       18.11       23.16      1.46 o
  -5   3   9        0.18        1.13      0.53 o
  -4   3   9       21.49       22.65      1.09 o
  -3   3   9        5.65        6.84      0.71 o
  -2   3   9        8.49        7.93      0.58 o
  -1   3   9        0.48        1.05      0.33 o
   0   3   9        0.63       -0.60      0.81 o
   1   3   9        0.10       -0.84      0.84 o
   2   3   9        0.87       -0.63      0.98 o
   3   3   9        2.75        1.70      1.14 o
   4   3   9        1.01        0.79      0.50 o
   5   3   9        0.13        0.07      0.42 o
  -6   4   9        2.73        2.39      0.70 o
  -5   4   9        0.94        0.90      0.91 o
  -4   4   9        0.17       -0.43      0.73 o
  -3   4   9        0.00       -0.34      0.45 o
  -2   4   9        0.07        0.34      0.40 o
  -1   4   9        2.20        2.28      0.40 o
   0   4   9        6.56        7.05      1.29 o
   1   4   9        7.43        7.31      1.39 o
   2   4   9        0.75        1.40      1.07 o
   3   4   9        0.58        0.82      1.13 o
   4   4   9        0.28        1.22      0.49 o
  -5   5   9        0.05        0.64      0.91 o
  -4   5   9        0.41        1.01      0.85 o
  -3   5   9        4.22        3.84      0.65 o
  -2   5   9        0.03        0.28      0.41 o
  -1   5   9        0.91        0.69      0.40 o
   1   5   9        5.39        7.53      1.46 o
   2   5   9        0.47        2.15      1.23 o
   3   5   9        0.03       -0.49      1.08 o
  -4   6   9        4.61        5.52      1.21 o
  -3   6   9        8.62       10.42      1.33 o
  -2   6   9        1.75        2.93      0.49 o
  -1   6   9        0.64        0.89      0.44 o
   0   6   9        4.09        5.27      0.53 o
  -2 -10  10        1.58        1.80      0.86 o
  -1 -10  10        3.62        4.01      0.63 o
   0 -10  10        1.27        0.56      0.52 o
   1 -10  10        0.89        1.02      0.54 o
   2 -10  10        0.02       -0.12      0.54 o
   3 -10  10        1.98        4.10      0.82 o
  -4  -9  10        1.45        0.67      0.88 o
  -3  -9  10        9.84       11.32      1.12 o
  -2  -9  10        0.08       -0.51      0.51 o
  -1  -9  10        5.16        5.48      0.59 o
   0  -9  10        0.01       -0.14      0.47 o
   1  -9  10        0.54        0.95      0.49 o
   2  -9  10        0.16       -0.09      0.47 o
   3  -9  10        0.29       -0.08      0.56 o
   4  -9  10       13.05       17.57      0.96 o
  -5  -8  10        0.01       -0.79      0.79 o
  -4  -8  10        2.26        2.20      0.90 o
  -3  -8  10        0.01       -0.53      0.53 o
  -2  -8  10        0.55        0.06      0.46 o
  -1  -8  10        7.34        6.55      0.59 o
   0  -8  10        0.20        0.32      0.40 o
   1  -8  10        1.04        0.51      0.42 o
   2  -8  10        1.77        1.23      0.44 o
   3  -8  10        2.38        3.37      0.51 o
   4  -8  10        0.32        0.40      0.43 o
   5  -8  10        0.19        0.12      0.43 o
  -5  -7  10        0.98        0.83      0.82 o
  -4  -7  10       18.22       19.58      2.02 o
  -3  -7  10        5.02        7.23      0.68 o
  -2  -7  10       26.17       30.28      0.99 o
  -1  -7  10        6.91        6.47      0.50 o
   0  -7  10       16.74       21.16      0.82 o
   1  -7  10        7.99        9.69      0.59 o
   2  -7  10       11.25       11.38      0.63 o
   3  -7  10        2.21        2.46      0.44 o
   4  -7  10        0.09        0.11      0.38 o
   5  -7  10        0.19       -0.45      0.45 o
   6  -7  10        0.04       -0.50      0.51 o
  -6  -6  10        8.07       10.89      1.07 o
  -5  -6  10        2.72        1.37      0.72 o
  -4  -6  10        0.16        0.23      0.53 o
  -3  -6  10        1.92        0.37      0.44 o
  -2  -6  10        0.12       -0.34      0.34 o
  -1  -6  10        2.03        2.91      0.38 o
   0  -6  10        0.99        0.77      0.47 o
   1  -6  10        1.39        0.98      0.41 o
   2  -6  10        0.62        0.18      0.39 o
   3  -6  10        1.78        1.80      0.39 o
   4  -6  10        0.00       -0.30      0.33 o
   5  -6  10        3.45        3.87      0.54 o
   6  -6  10        0.00       -0.50      0.50 o
  -6  -5  10        1.50        1.88      0.72 o
  -5  -5  10        3.07        4.06      0.66 o
  -4  -5  10        0.02       -0.29      0.74 o
  -3  -5  10        1.34        1.24      0.45 o
  -2  -5  10        7.04        5.77      0.55 o
  -1  -5  10       43.21       43.24      1.09 o
   0  -5  10       53.35       49.50      1.17 o
   1  -5  10        0.45        0.03      0.30 o
   2  -5  10        0.96        0.34      0.31 o
   3  -5  10       29.97       30.68      0.92 o
   4  -5  10        0.00       -0.48      0.52 o
   5  -5  10        6.41        5.36      0.54 o
   6  -5  10        1.31        1.26      0.49 o
  -7  -4  10        2.94        2.92      0.92 o
  -6  -4  10        1.19        1.27      0.58 o
  -5  -4  10        3.35        3.19      0.62 o
  -4  -4  10       25.29       23.22      1.28 o
  -3  -4  10        1.41        1.16      0.50 o
  -2  -4  10       26.90       26.88      0.94 o
  -1  -4  10       10.08       10.67      0.51 o
   0  -4  10       63.23       64.17      1.16 o
   1  -4  10       11.29        9.72      0.51 o
   2  -4  10        2.27        1.90      0.31 o
   3  -4  10        1.08        0.43      0.39 o
   4  -4  10        0.29        0.37      0.44 o
   5  -4  10        0.11        0.08      0.44 o
   6  -4  10        0.68        0.32      0.40 o
  -7  -3  10        1.05        1.37      0.81 o
  -6  -3  10        1.92        2.04      0.58 o
  -5  -3  10       18.72       20.06      1.01 o
  -4  -3  10      102.99      114.27      2.70 o
  -3  -3  10        4.19        3.40      0.46 o
  -2  -3  10       25.14       26.69      0.89 o
  -1  -3  10       10.01        8.66      0.41 o
   0  -3  10        4.14        2.81      0.27 o
   1  -3  10       49.63       51.02      1.03 o
   2  -3  10        4.71        3.65      0.40 o
   3  -3  10       54.99       54.31      1.21 o
   4  -3  10        3.94        2.92      0.38 o
   5  -3  10        1.30        0.92      0.33 o
   6  -3  10        3.92        2.16      0.67 o
  -7  -2  10        0.67        1.14      0.75 o
  -6  -2  10        2.46        3.14      0.60 o
  -5  -2  10       11.57       14.18      0.86 o
  -4  -2  10       41.66       44.01      1.39 o
  -3  -2  10        7.13        7.68      0.52 o
  -2  -2  10        0.72        0.35      0.28 o
  -1  -2  10       23.25       24.30      0.70 o
   0  -2  10        4.89        5.93      0.42 o
   1  -2  10        2.04        0.54      0.32 o
   2  -2  10      117.61      117.20      2.39 o
   3  -2  10       21.83       21.97      0.94 o
   4  -2  10        2.12        1.24      0.40 o
   5  -2  10        0.27       -0.43      0.43 o
   6  -2  10        1.73        1.78      0.65 o
  -7  -1  10        0.13        0.03      0.59 o
  -6  -1  10        0.79        0.49      0.57 o
  -5  -1  10        1.61        1.75      0.50 o
  -4  -1  10        3.11        4.02      0.52 o
  -3  -1  10        8.04        9.60      0.61 o
  -2  -1  10        1.65        2.08      0.40 o
  -1  -1  10       50.41       50.41      1.38 o
   0  -1  10        0.95        0.90      0.35 o
   1  -1  10        1.58        1.91      0.36 o
   2  -1  10       27.15       29.12      0.90 o
   3  -1  10       30.01       36.44      1.21 o
   4  -1  10        3.56        3.51      0.45 o
   5  -1  10        2.53        4.16      0.49 o
   6  -1  10        0.18        0.41      0.53 o
  -7   0  10        4.03        4.77      0.91 o
  -6   0  10        0.02        0.69      0.63 o
  -5   0  10        0.80        0.65      0.57 o
  -4   0  10        0.08        0.35      0.54 o
  -3   0  10       12.74       13.27      0.67 o
  -2   0  10       98.05      104.56      2.37 o
  -1   0  10       10.96       13.85      0.78 o
   0   0  10       30.17       26.52      0.91 o
   1   0  10       24.47       26.83      1.07 o
   2   0  10        0.08        0.40      0.49 o
   3   0  10        0.02       -0.37      0.37 o
   4   0  10        1.13        2.35      0.50 o
   5   0  10        0.27        0.61      0.38 o
   6   0  10        1.65        1.11      0.61 o
  -7   1  10        3.69        2.97      0.82 o
  -6   1  10        1.00        1.41      0.67 o
  -5   1  10        8.71        9.76      0.94 o
  -4   1  10        1.63        1.92      0.52 o
  -3   1  10       68.61       71.79      2.15 o
  -2   1  10        7.73        8.23      0.86 o
  -1   1  10       29.24       24.77      1.01 o
   0   1  10        5.13        6.58      0.49 o
   1   1  10        1.59        1.33      0.30 o
   2   1  10        0.28       -0.55      0.55 o
   3   1  10        3.05        3.73      0.38 o
   4   1  10        7.24        7.71      0.54 o
   5   1  10        0.00        0.18      0.41 o
  -6   2  10        2.10        1.05      0.66 o
  -5   2  10        1.22        1.56      0.55 o
  -4   2  10        4.92        4.00      1.01 o
  -3   2  10        2.39        1.88      0.57 o
  -2   2  10        2.20        2.93      0.60 o
  -1   2  10        0.14        0.13      0.61 o
   0   2  10        0.87        1.09      0.41 o
   1   2  10        1.20        1.33      1.09 o
   2   2  10        0.17        1.46      1.14 o
   3   2  10        3.10        1.39      1.33 o
   4   2  10        0.04       -0.09      0.34 o
   5   2  10        1.95        2.71      0.54 o
  -6   3  10        0.31        0.21      0.58 o
  -5   3  10        1.07        0.58      0.91 o
  -4   3  10        0.03       -0.20      0.74 o
  -3   3  10        1.07        0.28      0.61 o
  -2   3  10        0.64       -0.01      0.63 o
  -1   3  10        0.90        0.39      0.34 o
   0   3  10        0.04       -0.18      1.01 o
   1   3  10        0.32       -0.41      0.92 o
   2   3  10        0.05       -1.08      1.08 o
   3   3  10        1.41        1.87      1.28 o
  -5   4  10        2.39        1.75      1.02 o
  -4   4  10        0.02        0.02      0.77 o
  -3   4  10        0.37       -0.20      0.48 o
  -2   4  10        0.20        0.27      0.41 o
  -1   4  10        0.77        1.30      0.41 o
   1   4  10        0.68        0.21      1.18 o
   2   4  10        0.58        0.97      1.29 o
   3   4  10        0.01        0.64      1.29 o
  -3   5  10        0.05        0.63      0.75 o
  -2   5  10        0.11       -0.42      0.43 o
  -1   5  10        0.96        0.76      0.40 o
   0 -10  11        0.09       -0.52      0.52 o
   1 -10  11        1.41        1.40      0.70 o
  -2  -9  11        0.63        0.60      0.69 o
  -1  -9  11        1.86       -0.64      0.67 o
   0  -9  11        0.02        0.36      0.48 o
   1  -9  11        4.16        2.30      0.60 o
   2  -9  11        0.03       -0.52      0.52 o
   3  -9  11        3.38        3.14      0.74 o
  -4  -8  11        0.92        0.78      0.82 o
  -3  -8  11        2.14        1.65      0.74 o
  -2  -8  11       15.72       15.51      1.02 o
  -1  -8  11        0.44       -0.17      0.47 o
   0  -8  11       27.15       29.84      0.96 o
   1  -8  11        0.33       -0.21      0.65 o
   2  -8  11        1.87        0.68      0.43 o
   3  -8  11        2.60        3.99      0.55 o
   4  -8  11        1.57        1.75      0.61 o
  -5  -7  11        1.54        0.75      0.86 o
  -4  -7  11        0.68        0.69      0.78 o
  -3  -7  11        2.20        4.36      0.63 o
  -2  -7  11        6.56        7.40      0.68 o
  -1  -7  11       14.58       17.73      0.88 o
   0  -7  11        1.92        3.23      0.43 o
   1  -7  11       21.04       20.85      0.82 o
   2  -7  11        3.08        5.34      0.53 o
   3  -7  11       10.07       10.33      0.65 o
   4  -7  11       28.16       39.50      1.45 o
   5  -7  11        0.03        0.14      0.54 o
  -5  -6  11        0.79        1.13      0.75 o
  -4  -6  11        4.81        4.07      0.70 o
  -3  -6  11        0.85        0.08      0.50 o
  -2  -6  11        2.47        1.99      0.49 o
  -1  -6  11        0.01       -0.06      0.40 o
   0  -6  11        7.55        4.88      0.43 o
   1  -6  11        7.27        9.03      0.55 o
   2  -6  11        0.86        0.60      0.36 o
   3  -6  11        2.70        3.83      0.51 o
   4  -6  11        1.35        1.67      0.47 o
   5  -6  11        0.64        0.70      0.50 o
  -6  -5  11        8.08       11.62      2.05 o
  -5  -5  11        5.73        5.87      0.76 o
  -4  -5  11        5.75        7.05      0.79 o
  -3  -5  11       10.66       10.21      0.70 o
  -2  -5  11       14.16       14.16      0.76 o
  -1  -5  11        2.26        2.25      0.63 o
   0  -5  11        1.44        1.44      0.32 o
   1  -5  11        0.04       -0.29      0.29 o
   2  -5  11        4.28        3.83      0.51 o
   3  -5  11        0.31        0.40      0.36 o
   4  -5  11        2.34        2.56      0.45 o
   5  -5  11        0.53        0.41      0.47 o
  -6  -4  11        4.26        5.68      0.76 o
  -5  -4  11        2.31        2.11      0.80 o
  -4  -4  11        0.34       -0.49      0.49 o
  -3  -4  11        3.90        4.79      0.55 o
  -2  -4  11        6.81        6.53      0.59 o
  -1  -4  11       15.02       16.30      0.73 o
   0  -4  11       13.47       12.71      0.63 o
   1  -4  11       20.22       21.76      0.81 o
   2  -4  11        0.63       -0.09      0.31 o
   3  -4  11        0.71        1.27      0.35 o
   4  -4  11        0.07       -0.36      0.44 o
   5  -4  11        0.06        0.26      0.58 o
   6  -4  11        2.21        2.89      1.09 o
  -6  -3  11        7.32        8.03      0.81 o
  -5  -3  11       38.69       44.20      2.72 o
  -4  -3  11        0.37        0.29      0.48 o
  -3  -3  11       35.24       35.72      1.25 o
  -2  -3  11        0.77        0.03      0.39 o
  -1  -3  11        8.99       10.86      0.64 o
   0  -3  11       20.12       22.41      0.70 o
   1  -3  11       19.91       19.02      0.65 o
   2  -3  11        2.78        3.27      0.46 o
   3  -3  11        9.67       12.07      0.79 o
   4  -3  11        0.34        0.18      0.46 o
   5  -3  11        0.39        0.02      0.53 o
   6  -3  11        0.02       -0.36      0.76 o
  -6  -2  11        6.77        5.70      1.35 o
  -5  -2  11       12.91       15.88      1.07 o
  -4  -2  11        6.45        5.49      0.75 o
  -3  -2  11       32.70       35.73      1.96 o
  -2  -2  11        0.94       -0.01      0.38 o
  -1  -2  11        3.32        2.01      0.34 o
   0  -2  11        0.82        0.19      0.36 o
   1  -2  11       18.88       20.44      0.79 o
   2  -2  11       39.60       45.83      1.28 o
   3  -2  11        0.05        0.35      0.37 o
   4  -2  11        2.24        0.86      0.41 o
   5  -2  11        0.81        0.51      0.55 o
  -6  -1  11        0.08        0.11      0.68 o
  -5  -1  11        2.93        4.90      1.71 o
  -4  -1  11       22.53       26.07      1.23 o
  -3  -1  11       11.78       12.00      1.10 o
  -2  -1  11        4.61        4.83      0.54 o
  -1  -1  11        2.55        2.99      0.48 o
   0  -1  11        1.22        0.20      0.37 o
   1  -1  11       21.60       21.87      1.07 o
   2  -1  11        4.55        8.54      0.54 o
   3  -1  11       17.91       16.60      0.99 o
   4  -1  11        2.78        2.86      0.44 o
   5  -1  11        1.93        1.41      0.79 o
  -6   0  11        0.00        0.19      0.64 o
  -5   0  11       33.35       42.50      1.88 o
  -4   0  11       10.33       11.93      0.90 o
  -3   0  11       27.23       32.08      1.73 o
  -2   0  11        2.14        3.54      0.58 o
  -1   0  11       24.14       25.35      1.10 o
   0   0  11        8.27       10.69      0.80 o
   1   0  11        3.65        3.69      0.62 o
   2   0  11        5.66        5.80      0.62 o
   3   0  11        1.36        0.83      0.42 o
   4   0  11        0.27       -0.08      0.39 o
   5   0  11        4.52        6.45      0.86 o
  -6   1  11        1.15        0.92      0.66 o
  -5   1  11        4.59        6.31      0.78 o
  -4   1  11        0.24        0.95      0.87 o
  -3   1  11        0.24        0.77      0.76 o
  -2   1  11        0.22       -0.20      0.42 o
  -1   1  11        1.13        0.77      0.39 o
   0   1  11        0.39        0.44      0.37 o
   1   1  11        8.80       13.52      0.69 o
   2   1  11       12.10       13.10      1.94 o
   3   1  11        2.06        3.54      0.81 o
   4   1  11        1.38        2.08      0.45 o
  -5   2  11        2.48        4.26      1.23 o
  -4   2  11        1.99        2.10      0.92 o
  -3   2  11        2.06        2.63      0.86 o
  -2   2  11        8.68        7.74      0.72 o
  -1   2  11        0.50        0.09      0.39 o
   0   2  11        0.78        0.04      1.17 o
   1   2  11        0.27        0.39      1.21 o
   2   2  11        0.78        1.35      1.29 o
   3   2  11        5.13        8.06      1.83 o
  -4   3  11        0.01        0.10      0.79 o
  -3   3  11        0.45        1.12      0.77 o
  -2   3  11        3.67        5.12      0.64 o
  -1   3  11        0.16       -0.47      0.59 o
   0   3  11        0.49       -0.41      1.14 o
   1   3  11        1.04        0.37      1.27 o
   2   3  11        0.71       -0.14      1.33 o
  -2   4  11        0.06        0.27      0.44 o
  -1   4  11        0.00       -0.03      0.37 o
   0  -9  12        0.31        1.23      0.78 o
  -2  -8  12        9.02       12.69      1.14 o
  -1  -8  12        3.84        4.86      0.70 o
   0  -8  12        0.29       -0.32      0.44 o
   1  -8  12        8.26       10.03      0.72 o
   2  -8  12        3.37        3.12      0.67 o
   3  -8  12        5.36        7.61      1.22 o
  -3  -7  12        7.49        9.77      0.85 o
  -2  -7  12        1.35        1.29      0.55 o
  -1  -7  12       11.77       11.15      0.77 o
   0  -7  12        4.57        4.63      0.54 o
   1  -7  12        0.67        1.07      0.46 o
   2  -7  12        7.68       10.76      0.77 o
   3  -7  12        1.62        1.84      0.55 o
  -4  -6  12        0.72       -0.34      0.57 o
  -3  -6  12       10.00       10.97      0.82 o
  -2  -6  12        0.41       -0.20      0.44 o
  -1  -6  12       10.59       10.12      0.80 o
   0  -6  12        0.50        0.76      0.48 o
   1  -6  12        1.19        0.79      0.41 o
   2  -6  12        2.71        3.54      0.50 o
   3  -6  12        4.00        4.02      0.96 o
   4  -6  12        1.72        2.34      0.53 o
  -5  -5  12        2.53        1.93      0.82 o
  -4  -5  12        2.82        2.79      0.74 o
  -3  -5  12        2.17        2.22      0.67 o
  -2  -5  12        0.62        0.76      0.73 o
  -1  -5  12        0.00       -0.43      0.43 o
   0  -5  12        3.53        3.20      0.54 o
   1  -5  12        2.44        2.93      0.45 o
   2  -5  12        1.16        1.33      0.40 o
   3  -5  12        9.08       14.06      0.77 o
   4  -5  12        0.09       -0.07      0.59 o
  -5  -4  12        0.00       -0.07      0.66 o
  -4  -4  12        1.23        1.03      0.66 o
  -3  -4  12        1.75        1.41      0.51 o
  -2  -4  12        3.70        3.00      0.61 o
  -1  -4  12       23.01       25.83      1.05 o
   0  -4  12        0.09       -0.38      0.38 o
   1  -4  12        0.46        0.56      0.58 o
   2  -4  12       21.86       20.35      1.02 o
   3  -4  12        0.75        1.83      0.54 o
   4  -4  12        2.31        2.67      0.65 o
  -5  -3  12        7.17        8.37      0.94 o
  -4  -3  12        4.29        2.65      0.71 o
  -3  -3  12        3.42        3.41      0.56 o
  -2  -3  12        3.97        4.19      0.56 o
  -1  -3  12        5.84        4.85      0.66 o
   0  -3  12        2.11        0.94      0.58 o
   1  -3  12       13.73       14.62      0.99 o
   2  -3  12        7.66        7.80      0.69 o
   3  -3  12        1.17        0.86      0.51 o
   4  -3  12        0.43        0.32      0.53 o
  -5  -2  12       41.21       47.55      2.14 o
  -4  -2  12        1.82        1.36      0.62 o
  -3  -2  12       22.11       24.36      1.17 o
  -2  -2  12        5.24        5.73      0.53 o
  -1  -2  12        9.46        9.65      0.86 o
   0  -2  12        0.05       -0.40      0.40 o
   1  -2  12        1.18        1.31      0.44 o
   2  -2  12        6.93        5.12      0.50 o
   3  -2  12        1.21        1.34      0.41 o
   4  -2  12        0.66        0.81      0.54 o
  -5  -1  12        6.84        9.89      1.00 o
  -4  -1  12        6.75        6.47      1.30 o
  -3  -1  12        0.68       -0.25      0.72 o
  -2  -1  12        0.46        0.73      0.90 o
  -1  -1  12        2.47        1.98      0.76 o
   0  -1  12        3.49        5.58      0.71 o
   1  -1  12       10.61       11.53      0.76 o
   2  -1  12       24.25       27.00      1.76 o
   3  -1  12        1.39        1.33      0.69 o
   4  -1  12        0.06       -0.27      0.43 o
  -5   0  12        3.23        5.22      1.37 o
  -4   0  12        0.04        1.08      1.01 o
  -3   0  12        2.14        1.12      0.90 o
  -2   0  12       16.94       17.53      1.28 o
  -1   0  12        2.00        2.25      0.50 o
   0   0  12        0.05        0.09      0.51 o
   1   0  12        3.08        1.64      0.47 o
   2   0  12        2.24        2.98      0.48 o
   3   0  12        2.61        4.51      1.33 o
  -4   1  12        1.47        2.05      1.02 o
  -3   1  12        1.51        2.14      0.87 o
  -2   1  12        1.79        1.96      1.41 o
  -1   1  12        0.01        0.41      0.43 o
   0   1  12        0.03        0.20      0.37 o
   1   1  12        1.90        3.57      0.58 o
   2   1  12        2.86        3.70      1.73 o
  -3   2  12        3.13        4.35      1.02 o
  -2   2  12        0.38        0.41      0.50 o
  -1   2  12        4.11        4.70      0.59 o
   0   2  12        1.40        0.63      1.39 o
   1   2  12        2.81        4.35      1.67 o
  -1  -7  13        1.53        1.43      0.64 o
   0  -7  13        0.55        0.21      0.56 o
   1  -7  13        0.02        0.46      0.53 o
  -2  -6  13        0.02        0.13      0.56 o
  -1  -6  13        0.01       -0.01      0.52 o
   0  -6  13        2.56        4.06      0.66 o
   1  -6  13        0.22        0.40      0.51 o
   2  -6  13        1.15        1.86      0.55 o
  -3  -5  13        0.00       -0.04      0.57 o
  -2  -5  13        0.45        0.62      0.53 o
  -1  -5  13        3.04        3.10      0.60 o
   0  -5  13        2.34        1.42      0.54 o
   1  -5  13        0.50        1.26      0.62 o
   2  -5  13        0.99        1.29      0.92 o
   3  -5  13        0.05        0.08      0.59 o
  -3  -4  13        0.15       -0.46      0.46 o
  -2  -4  13        0.04       -0.41      0.45 o
  -1  -4  13        4.65        7.51      0.65 o
   0  -4  13        5.25        5.83      0.86 o
   1  -4  13        2.29        1.71      0.73 o
   2  -4  13        0.12       -0.05      0.65 o
   3  -4  13        1.27        0.33      0.66 o
  -3  -3  13        1.44        0.16      0.54 o
  -2  -3  13        0.07       -0.50      1.48 o
  -1  -3  13        0.11       -0.56      0.56 o
   0  -3  13        3.00        3.44      0.79 o
   1  -3  13        2.41        1.08      0.60 o
   2  -3  13        0.06       -0.60      0.60 o
   3  -3  13        3.77        5.35      1.09 o
  -3  -2  13        0.00       -0.03      0.78 o
  -2  -2  13        1.34        0.02      0.90 o
  -1  -2  13        1.90        1.21      0.74 o
   0  -2  13        2.97        3.19      1.64 o
   1  -2  13        6.60        8.81      1.19 o
   2  -2  13        5.53        6.62      1.08 o
  -3  -1  13        6.35        7.85      1.38 o
  -2  -1  13        1.23        1.05      0.74 o
  -1  -1  13        0.20        0.35      0.63 o
   0  -1  13        1.46        1.50      0.51 o
   1  -1  13       13.71       16.77      0.97 o
   2  -1  13        3.17        5.58      0.69 o
  -2   0  13        0.01       -0.21      0.69 o
  -1   0  13        1.07        1.40      0.52 o
   0   0  13        1.71        1.84      0.51 o
   1   0  13        4.37        6.17      1.04 o
 
